# Supplementary material for: Rapid inference of antibiotic resistance and susceptibility by genomic neighbour typing
Source: Nat Microbiol. 2020 Feb 10;5(3):455–64. doi: 10.1038/s41564-019-0656-6 (PMC7044115; doi:10.1038/s41564-019-0656-6)
Supplement: Supplementary file 3 — Additional MIC measurements for selected strains of S. pneumoniae. The table displays results from strain retesting. Each record contains the date of when the retesting was done, the antibiotic, the measured MIC and the corresponding resistance category. [file 41564_2019_656_MOESM3_ESM.xlsx]

## Sheet: retesting.tsv
Supplementary Table 2. Additional MIC measurements for selected strains of S. pneumoniae.
DATE	STRAIN	ANTIBIOTIC	MIC	CATEGORY
2018-07-26	phili_312	PEN	0.5	R
2018-07-26	phili_3894	PEN	2	R
2018-07-26	phili_100	PEN	1	R
2018-07-26	phili_2047	PEN	4	R
2018-07-26	sparc_389109(389109)	PEN	0.0625	R
2018-07-26	phili_312	ERY	8	R
2018-07-26	phili_3894	ERY	32	R
2018-07-26	phili_100	ERY	16	R
2018-07-26	phili_2047	ERY	32	R
2018-07-26	sparc_H3Q9M(LE4040)	ERY	2	R
2018-07-26	phili_312	CRO	0.5	R
2018-07-26	phili_3894	CRO	0.5	R
2018-07-26	phili_100	CRO	2	R
2018-07-26	phili_2047	CRO	4	R
2018-07-26	phili_312	TET	0.0625	S
2018-07-26	phili_3894	TET	4	R
2018-07-26	phili_100	TET	16	R
2018-07-26	phili_2047	TET	0.0625	S
2018-07-26	phili_312	TMP	16	R
2018-07-26	phili_3894	TMP	16	R
2018-07-26	phili_100	TMP	16	R
2018-07-26	phili_2047	TMP	16	R
2018-08-02	phili_312	PEN	0.25	R
2018-08-02	phili_3894	PEN	2	R
2018-08-02	phili_100	PEN	0.5	R
2018-08-02	phili_2047	PEN	2	R
2018-08-02	sparc_389109(389109)	PEN	0.0625	R
2018-08-02	phili_312	ERY	16	R
2018-08-02	phili_3894	ERY	32	R
2018-08-02	phili_100	ERY	32	R
2018-08-02	phili_2047	ERY	16	R
2018-08-02	sparc_H3Q9M(LE4040)	ERY	4	R
2018-08-02	sparc_427937(427937)	ERY	0.125	S
2018-08-02	phili_312	CRO	0.25	R
2018-08-02	phili_3894	CRO	0.25	R
2018-08-02	phili_100	CRO	1	R
2018-08-02	phili_2047	CRO	4	R
2018-08-02	phili_312	TET	0.125	S
2018-08-02	phili_3894	TET	4	R
2018-08-02	phili_100	TET	8	R
2018-08-02	phili_2047	TET	0.0625	S
2018-08-02	sparc_LDD87(ND6097)	TET	0.0625	S
2018-08-02	phili_312	TMP	16	R
2018-08-02	phili_3894	TMP	32	R
2018-08-02	phili_100	TMP	32	R
2018-08-02	phili_2047	TMP	16	R
2018-08-03	sparc_SLXY1(BR1003)	TET	16	R
2018-08-03	sparc_8QTW4(PT8065)	TET	8	R
2018-08-08	sparc_1QJAP(CH2017)	TET	16	R
2018-08-08	sparc_E4NSI(BR1117)	TET	0.125	S
2018-08-08	sparc_CHP0M(NP7047)	TET	8	R
2018-08-23	R34-3098	CRO	0.25	R
2018-08-23	R34-3084	CRO	0.016	S
2018-08-23	R34-3021	CRO	0.016	S
2018-08-23	CH2116	TET	0.0625	S
2018-08-23	MD5090	TET	0.125	S
