# Supplementary material for: Rapid inference of antibiotic resistance and susceptibility by genomic neighbour typing
Source: Nat Microbiol. 2020 Feb 10;5(3):455–64. doi: 10.1038/s41564-019-0656-6 (PMC7044115; doi:10.1038/s41564-019-0656-6)
Supplement: Supplementary file 5 — Metadata for all strains included in the a) S. pneumoniae and b) N. gonorrhoeae RASE database. Each record contains the strain’s taxid, lineage, serotype (for S. pneumoniae only), MLST sequence type, order in the phylogenetic tree and three fields related to resistance for every antibiotics: the ‘_mic’, ‘_int’, ‘_cat’ fields contain the original published MIC information (possibly corrected after retesting), the extracted MIC interval and the resulting category after ancestral state reconstruction (S = susceptible, R = non-susceptible, s = unknown but reconstructed susceptible, r = unknown but reconstructed non-susceptible), respectively. [file 41564_2019_656_MOESM5_ESM.xlsx]

## Sheet: S. pneumoniae
Supplementary Table 4a. Metadata for all strains included in the S. pneumoniae RASE database.
taxid	lineage	order	serotype	ST	cro_mic	cro_int	cro_cat	ery_mic	ery_int	ery_cat	pen_mic	pen_int	pen_cat	sxt_mic	sxt_int	sxt_cat	tet_mic	tet_int	tet_cat
001334	1	462	10A	585	<0.03	0-0.03	S	<0.03	0-0.03	S	<0.03	0-0.03	S	0.25/4	0.25-0.25	S	0.25	0.25-0.25	S
001996	1	441	6A	1360	<0.03	0-0.03	S	<0.03	0-0.03	S	<0.03	0-0.03	S	0.25/4	0.25-0.25	S	0.25	0.25-0.25	S
007649	11	181	35B	558	0.5	0.5-0.5	R	>1	1.0-Inf	R	2	2.0-2.0	R	0.25/4	0.25-0.25	S	0.25	0.25-0.25	S
015445	13	565	6B	1876	0.25	0.25-0.25	R	>1	1.0-Inf	R	0.5	0.5-0.5	R	0.25/4	0.25-0.25	S	0.25	0.25-0.25	S
018044	16	573	6C	1518	1	1.0-1.0	R	>1	1.0-Inf	R	4	4.0-4.0	R	2/38	2.0-2.0	R	0.5	0.5-0.5	S
01ZWM	6	215	15C	3280	0.19	0.19-0.19	S	0.25	0.25-0.25	R	0.38	0.38-0.38	R	0.75	0.75-0.75	S	NA	0-Inf	s
025310	9	371	23F	36	NA	0-Inf	s	NA	0-Inf	s	<0.03	0-0.03	S	NA	0-Inf	s	NA	0-Inf	s
027999	16	79	19F	1340	<0.03	0-0.03	S	<0.03	0-0.03	S	0.06	0.06-0.06	R	0.12/2	0.12-0.12	S	0.12	0.12-0.12	S
035100	4	347	22F	1901	<0.03	0-0.03	S	<0.03	0-0.03	S	<0.03	0-0.03	S	0.12/2	0.12-0.12	S	0.25	0.25-0.25	S
040241	16	502	18C	1923	<0.03	0-0.03	S	<0.03	0-0.03	S	<0.03	0-0.03	S	0.5/9.	0.5-0.5	S	0.25	0.25-0.25	S
042397	1	448	6A	460	0.06	0.06-0.06	S	>1	1.0-Inf	R	0.06	0.06-0.06	R	>4/76	4.0-Inf	R	0.12	0.12-0.12	S
042861	13	553	6B	10036	0.06	0.06-0.06	S	<0.03	0-0.03	S	0.12	0.12-0.12	R	0.25/4	0.25-0.25	S	0.5	0.5-0.5	S
044744	16	145	23F	242	0.25	0.25-0.25	R	>1	1.0-Inf	R	2	2.0-2.0	R	0.12/2	0.12-0.12	S	>8	8.0-Inf	R
049470	9	408	23F	629	0.12	0.12-0.12	S	<0.03	0-0.03	S	0.06	0.06-0.06	R	1/19	1.0-1.0	R	0.25	0.25-0.25	S
04WB3	9	387	23B	1847	0.023	0.023-0.023	S	0.047	0.047-0.047	S	0.023	0.023-0.023	S	0.094	0.094-0.094	S	NA	0-Inf	s
051715	14	321	6A	376	1	1.0-1.0	R	>1	1.0-Inf	R	4	4.0-4.0	R	>4/76	4.0-Inf	R	0.25	0.25-0.25	S
057144	8	32	19A	199	NA	0-Inf	r	NA	0-Inf	s	0.12	0.12-0.12	R	NA	0-Inf	r	NA	0-Inf	s
057G3	10	524	6C	1390	0.023	0.023-0.023	S	0.032	0.032-0.032	S	0.016	0.016-0.016	S	1	1.0-1.0	R	NA	0-Inf	s
062031	1	444	6A	460	<0.03	0-0.03	S	NA	0-Inf	s	0.06	0.06-0.06	R	4/76	4.0-4.0	R	0.25	0.25-0.25	S
065435	14	318	6A	376	0.25	0.25-0.25	R	>1	1.0-Inf	R	4	4.0-4.0	R	>4/76	4.0-Inf	R	0.25	0.25-0.25	S
065645	16	114	3	180	<0.03	0-0.03	S	<0.03	0-0.03	S	<0.03	0-0.03	S	0.25/4	0.25-0.25	S	0.12	0.12-0.12	S
067094	11	147	35B	558	1	1.0-1.0	R	<0.03	0-0.03	S	2	2.0-2.0	R	0.25/4	0.25-0.25	S	0.25	0.25-0.25	S
06URQ	15	128	19A	320	2	2.0-2.0	R	>256	256.0-Inf	R	3	3.0-3.0	R	3	3.0-3.0	R	NA	0-Inf	r
072511	16	111	3	180	<0.03	0-0.03	S	<0.03	0-0.03	S	<0.03	0-0.03	S	<0.06/	0-0.06	S	0.25	0.25-0.25	S
072782	8	588	15C	199	<0.03	0-0.03	S	<0.03	0-0.03	S	<0.03	0-0.03	S	0.12/2	0.12-0.12	S	0.12	0.12-0.12	S
074124	2	274	11D	1913	NA	0-Inf	s	NA	0-Inf	s	<0.03	0-0.03	S	NA	0-Inf	s	NA	0-Inf	s
080104	8	23	19A	199	0.06	0.06-0.06	S	<0.03	0-0.03	S	0.12	0.12-0.12	R	>4/76	4.0-Inf	R	0.25	0.25-0.25	S
089848	1	447	6A	460	0.06	0.06-0.06	S	<0.03	0-0.03	S	0.06	0.06-0.06	R	>4/76	4.0-Inf	R	0.25	0.25-0.25	S
093209	10	532	6C	1379	<0.03	0-0.03	S	<0.03	0-0.03	S	<0.03	0-0.03	S	0.25/4	0.25-0.25	S	0.25	0.25-0.25	S
095344	8	18	7C	199	<0.03	0-0.03	S	<0.03	0-0.03	S	<0.03	0-0.03	S	0.12/2	0.12-0.12	S	0.12	0.12-0.12	S
0CNYC	1	488	35F	498	0.016	0.016-0.016	S	0.047	0.047-0.047	S	0.016	0.016-0.016	S	0.064	0.064-0.064	S	NA	0-Inf	s
0FQ8K	6	218	15C	3280	0.19	0.19-0.19	S	0.25	0.25-0.25	R	0.25	0.25-0.25	R	0.5	0.5-0.5	S	NA	0-Inf	s
0GB6K	6	223	23A	338	0.094	0.094-0.094	S	0.047	0.047-0.047	S	0.064	0.064-0.064	R	0.19	0.19-0.19	S	NA	0-Inf	s
0NWX9	11	162	35B	558	1	1.0-1.0	R	>256	256.0-Inf	R	1.5	1.5-1.5	R	0.38	0.38-0.38	S	NA	0-Inf	s
0OH1I	8	34	19A	876	0.064	0.064-0.064	S	8	8.0-8.0	R	0.094	0.094-0.094	R	0.5	0.5-0.5	S	NA	0-Inf	s
0TN5H	13	566	6B	1876	0.19	0.19-0.19	S	3	3.0-3.0	R	0.38	0.38-0.38	R	0.125	0.125-0.125	S	NA	0-Inf	s
0U64I	11	154	35B	558	0.75	0.75-0.75	R	0.064	0.064-0.064	S	0.75	0.75-0.75	R	0.38	0.38-0.38	S	NA	0-Inf	s
101058	13	555	6B	690	0.06	0.06-0.06	S	<0.03	0-0.03	S	0.06	0.06-0.06	R	0.12/2	0.12-0.12	S	0.25	0.25-0.25	S
102720	2	270	11D	62	<0.03	0-0.03	S	<0.03	0-0.03	S	0.06	0.06-0.06	R	0.25/4	0.25-0.25	S	0.25	0.25-0.25	S
103453	8	66	15C	1938	<0.03	0-0.03	S	0.5	0.5-0.5	R	0.06	0.06-0.06	R	>4/76	4.0-Inf	R	>8	8.0-Inf	R
105542	15	135	19F	1945	1	1.0-1.0	R	<0.03	0-0.03	S	2	2.0-2.0	R	>4/76	4.0-Inf	R	0.12	0.12-0.12	S
108480	14	320	6A	376	0.25	0.25-0.25	R	>1	1.0-Inf	R	2	2.0-2.0	R	>4/76	4.0-Inf	R	0.25	0.25-0.25	S
110093	16	70	6B	1939	<0.03	0-0.03	S	<0.03	0-0.03	S	<0.03	0-0.03	S	0.25/4	0.25-0.25	S	0.25	0.25-0.25	S
118039	1	456	6A	460	0.06	0.06-0.06	S	<0.03	0-0.03	S	0.06	0.06-0.06	R	>4/76	4.0-Inf	R	0.25	0.25-0.25	S
119571	10	511	6C	1390	<0.03	0-0.03	S	<0.03	0-0.03	S	<0.03	0-0.03	S	0.25/4	0.25-0.25	S	0.25	0.25-0.25	S
120581	4	344	22F	433	<0.03	0-0.03	S	<0.03	0-0.03	S	<0.03	0-0.03	S	0.25/4	0.25-0.25	S	0.25	0.25-0.25	S
120T7	4	349	22F	433	0.023	0.023-0.023	S	0.64	0.64-0.64	R	0.032	0.032-0.032	S	0.25	0.25-0.25	S	NA	0-Inf	s
127530	1	485	35F	1953	0.06	0.06-0.06	S	<0.03	0-0.03	S	0.06	0.06-0.06	R	0.12/2	0.12-0.12	S	2	2.0-2.0	R
132571	16	203	9N	405	<0.03	0-0.03	S	<0.03	0-0.03	S	<0.03	0-0.03	S	0.25/4	0.25-0.25	S	0.25	0.25-0.25	S
135631	1	450	6A	460	<0.03	0-0.03	S	<0.03	0-0.03	S	0.06	0.06-0.06	R	>4/76	4.0-Inf	R	0.25	0.25-0.25	S
135771	8	45	19A	199	<0.03	0-0.03	S	<0.03	0-0.03	S	0.12	0.12-0.12	R	0.25/4	0.25-0.25	S	0.25	0.25-0.25	S
142534	16	334	14	124	<0.03	0-0.03	S	<0.03	0-0.03	S	<0.03	0-0.03	S	0.25/4	0.25-0.25	S	0.25	0.25-0.25	S
144370	16	427	38	393	<0.03	0-0.03	S	<0.03	0-0.03	S	<0.03	0-0.03	S	0.25/4	0.25-0.25	S	0.25	0.25-0.25	S
146066	8	603	15C	199	<0.03	0-0.03	S	<0.03	0-0.03	S	<0.03	0-0.03	S	0.12/2	0.12-0.12	S	0.25	0.25-0.25	S
147587	16	429	38	393	<0.03	0-0.03	S	<0.03	0-0.03	S	0.06	0.06-0.06	R	0.25/4	0.25-0.25	S	0.25	0.25-0.25	S
148056	8	28	19A	1936	2	2.0-2.0	R	0.06	0.06-0.06	S	4	4.0-4.0	R	>4/76	4.0-Inf	R	0.25	0.25-0.25	S
14YE5	16	202	9N	405	0.032	0.032-0.032	S	0.094	0.094-0.094	S	0.023	0.023-0.023	S	0.19	0.19-0.19	S	NA	0-Inf	s
151684	9	380	23F	33	<0.03	0-0.03	S	>1	1.0-Inf	R	<0.03	0-0.03	S	1/19	1.0-1.0	R	0.25	0.25-0.25	S
153408	4	350	22F	433	<0.03	0-0.03	S	<0.03	0-0.03	S	<0.03	0-0.03	S	<0.06/	0-0.06	S	0.12	0.12-0.12	S
153438	6	210	6A	1827	<0.03	0-0.03	S	<0.03	0-0.03	S	0.06	0.06-0.06	R	0.25/4	0.25-0.25	S	0.25	0.25-0.25	S
154389	9	410	23A	436	<0.03	0-0.03	S	<0.03	0-0.03	S	<0.03	0-0.03	S	0.12/2	0.12-0.12	S	0.25	0.25-0.25	S
160449	8	46	19A	199	0.06	0.06-0.06	S	<0.03	0-0.03	S	0.12	0.12-0.12	R	0.25/4	0.25-0.25	S	0.25	0.25-0.25	S
160986	16	571	6A	1536	>2	2.0-Inf	R	0.06	0.06-0.06	S	2	2.0-2.0	R	>4/76	4.0-Inf	R	1	1.0-1.0	R
163286	4	343	22F	433	<0.03	0-0.03	S	<0.03	0-0.03	S	<0.03	0-0.03	S	0.12/2	0.12-0.12	S	0.12	0.12-0.12	S
166637	13	560	6B	473	0.25	0.25-0.25	R	>1	1.0-Inf	R	0.5	0.5-0.5	R	0.25/4	0.25-0.25	S	0.5	0.5-0.5	S
173015	16	578	23F	81	2	2.0-2.0	R	1	1.0-1.0	R	4	4.0-4.0	R	4/76	4.0-4.0	R	>8	8.0-Inf	R
174702	6	206	6A	639	<0.03	0-0.03	S	<0.03	0-0.03	S	<0.03	0-0.03	S	0.12/2	0.12-0.12	S	0.25	0.25-0.25	S
179743	14	319	6A	376	0.5	0.5-0.5	R	>1	1.0-Inf	R	2	2.0-2.0	R	>4/76	4.0-Inf	R	0.25	0.25-0.25	S
181272	13	570	6B	1876	0.25	0.25-0.25	R	>1	1.0-Inf	R	0.5	0.5-0.5	R	0.25/4	0.25-0.25	S	0.5	0.5-0.5	S
187406	16	266	33F	100	<0.03	0-0.03	S	<0.03	0-0.03	S	<0.03	0-0.03	S	0.12/2	0.12-0.12	S	0.25	0.25-0.25	S
18FDW	16	234	15C	346	0.25	0.25-0.25	R	0.064	0.064-0.064	S	0.38	0.38-0.38	R	0.125	0.125-0.125	S	NA	0-Inf	r
1LQKE	6	227	23B	1373	0.094	0.094-0.094	S	0.064	0.064-0.064	S	0.125	0.125-0.125	R	1.5	1.5-1.5	R	NA	0-Inf	s
1QJAP	15	131	19A	320	8	8.0-8.0	R	4	4.0-4.0	R	6	6.0-6.0	R	3	3.0-3.0	R	NA	0-Inf	r
1TR6C	6	209	6C	138	0.016	0.016-0.016	S	0.064	0.064-0.064	S	< 0.01	0-0.01	S	3	3.0-3.0	R	NA	0-Inf	s
1V4ME	8	47	19A	199	0.094	0.094-0.094	S	0.064	0.064-0.064	S	0.094	0.094-0.094	R	0.125	0.125-0.125	S	NA	0-Inf	s
1VDX8	11	156	35B	558	1	1.0-1.0	R	0.047	0.047-0.047	S	2	2.0-2.0	R	0.19	0.19-0.19	S	NA	0-Inf	s
203692	9	372	23F	36	<0.03	0-0.03	S	<0.03	0-0.03	S	<0.03	0-0.03	S	NA	0-Inf	s	0.12	0.12-0.12	S
208866	15	140	19F	236	0.5	0.5-0.5	R	0.25	0.25-0.25	R	2	2.0-2.0	R	>4/76	4.0-Inf	R	>8	8.0-Inf	R
209464	16	89	19F	425	<0.03	0-0.03	S	<0.03	0-0.03	S	<0.03	0-0.03	S	0.25/4	0.25-0.25	S	0.25	0.25-0.25	S
209930	15	141	19F	236	1	1.0-1.0	R	>1	1.0-Inf	R	2	2.0-2.0	R	>4/76	4.0-Inf	R	>8	8.0-Inf	R
210162	8	27	19A	1936	1	1.0-1.0	R	<0.03	0-0.03	S	2	2.0-2.0	R	>4/76	4.0-Inf	R	0.12	0.12-0.12	S
217475	8	590	15C	199	<0.03	0-0.03	S	<0.03	0-0.03	S	<0.03	0-0.03	S	0.12/2	0.12-0.12	S	0.25	0.25-0.25	S
218186	8	55	19A	199	<0.03	0-0.03	S	<0.03	0-0.03	S	0.12	0.12-0.12	R	0.12/2	0.12-0.12	S	0.12	0.12-0.12	S
218229	16	579	23F	81	2	2.0-2.0	R	>1	1.0-Inf	R	>4	4.0-Inf	R	>4/76	4.0-Inf	R	>8	8.0-Inf	R
223832	6	214	6A	138	NA	0-Inf	s	NA	0-Inf	s	NA	0-Inf	s	NA	0-Inf	s	NA	0-Inf	s
234323	5	547	9V	156	1	1.0-1.0	R	<0.03	0-0.03	S	4	4.0-4.0	R	>4/76	4.0-Inf	R	0.5	0.5-0.5	S
239434	9	373	23F	36	<0.03	0-0.03	S	<0.03	0-0.03	S	<0.03	0-0.03	S	0.12/2	0.12-0.12	S	<0.06	0-0.06	S
242588	2	302	11D	62	<0.03	0-0.03	S	<0.03	0-0.03	S	<0.03	0-0.03	S	0.12/2	0.12-0.12	S	<0.06	0-0.06	S
248734	9	394	23B	439	<0.03	0-0.03	S	<0.03	0-0.03	S	<0.03	0-0.03	S	0.25/4	0.25-0.25	S	0.25	0.25-0.25	S
255210	12	414	NT	449	NA	0-Inf	s	NA	0-Inf	r	NA	0-Inf	s	NA	0-Inf	s	NA	0-Inf	s
263137	2	299	11D	62	<0.03	0-0.03	S	<0.03	0-0.03	S	<0.03	0-0.03	S	0.25/4	0.25-0.25	S	0.25	0.25-0.25	S
266035	8	57	19A	199	<0.03	0-0.03	S	<0.03	0-0.03	S	0.12	0.12-0.12	R	0.12/2	0.12-0.12	S	0.12	0.12-0.12	S
268660	16	332	14	124	<0.03	0-0.03	S	0.06	0.06-0.06	S	<0.03	0-0.03	S	0.25/4	0.25-0.25	S	0.25	0.25-0.25	S
26IET	16	499	19A	SLV695	0.094	0.094-0.094	S	0.094	0.094-0.094	S	0.094	0.094-0.094	R	0.19	0.19-0.19	S	NA	0-Inf	s
276430	9	406	18C	SLV42	<0.03	0-0.03	S	<0.03	0-0.03	S	<0.03	0-0.03	S	<0.06/	0-0.06	S	<0.06	0-0.06	S
277394	16	84	11D	7661	<0.03	0-0.03	S	<0.03	0-0.03	S	0.06	0.06-0.06	R	0.25/4	0.25-0.25	S	>8	8.0-Inf	R
279388	1	460	10A	97	<0.03	0-0.03	S	<0.03	0-0.03	S	<0.03	0-0.03	S	0.12/2	0.12-0.12	S	NA	0-Inf	s
284968	16	90	19F	425	<0.03	0-0.03	S	<0.03	0-0.03	S	0.06	0.06-0.06	R	0.25/4	0.25-0.25	S	0.25	0.25-0.25	S
28I7H	2	281	11D	62	0.023	0.023-0.023	S	0.047	0.047-0.047	S	0.023	0.023-0.023	S	0.19	0.19-0.19	S	NA	0-Inf	s
28PCJ	6	225	23A	338	0.25	0.25-0.25	R	>256	256.0-Inf	R	0.38	0.38-0.38	R	0.125	0.125-0.125	S	NA	0-Inf	s
291880	10	518	6C	1390	<0.03	0-0.03	S	<0.03	0-0.03	S	<0.03	0-0.03	S	0.25/4	0.25-0.25	S	0.25	0.25-0.25	S
299801	1	458	6A	460	0.06	0.06-0.06	S	<0.03	0-0.03	S	0.06	0.06-0.06	R	>4/76	4.0-Inf	R	0.12	0.12-0.12	S
29ORI	1	474	10A	816	0.032	0.032-0.032	S	0.064	0.064-0.064	S	0.032	0.032-0.032	S	0.125	0.125-0.125	S	NA	0-Inf	s
2AHBE	9	364	23A	438	0.023	0.023-0.023	S	0.094	0.094-0.094	S	0.023	0.023-0.023	S	0.125	0.125-0.125	S	NA	0-Inf	s
2EAKR	8	24	19A	199	0.094	0.094-0.094	S	0.094	0.094-0.094	S	0.125	0.125-0.125	R	3	3.0-3.0	R	NA	0-Inf	s
2RLC4	14	326	6B	376	1.5	1.5-1.5	R	3	3.0-3.0	R	2	2.0-2.0	R	12	12.0-12.0	R	NA	0-Inf	s
2VBTK	16	72	7C	3284	0.023	0.023-0.023	S	0.032	0.032-0.032	S	0.023	0.023-0.023	S	0.19	0.19-0.19	S	NA	0-Inf	s
2W7ME	16	433	16F	570	0.023	0.023-0.023	S	0.064	0.064-0.064	S	0.016	0.016-0.016	S	0.064	0.064-0.064	S	NA	0-Inf	s
2Y1CQ	16	439	16F	659	<.016	0-0.016	S	0.064	0.064-0.064	S	<.016	0-0.016	S	0.125	0.125-0.125	S	NA	0-Inf	s
302649	16	576	6A	146	<0.03	0-0.03	S	>1	1.0-Inf	R	<0.03	0-0.03	S	2/38	2.0-2.0	R	0.5	0.5-0.5	S
303656	16	261	18C	496	<0.03	0-0.03	S	<0.03	0-0.03	S	<0.03	0-0.03	S	0.25/4	0.25-0.25	S	0.12	0.12-0.12	S
304793	16	106	37	447	<0.03	0-0.03	S	<0.03	0-0.03	S	<0.03	0-0.03	S	0.12/2	0.12-0.12	S	0.25	0.25-0.25	S
306435	16	333	14	124	<0.03	0-0.03	S	<0.03	0-0.03	S	<0.03	0-0.03	S	0.25/4	0.25-0.25	S	0.12	0.12-0.12	S
312034	8	30	19A	199	0.06	0.06-0.06	S	>1	1.0-Inf	R	0.12	0.12-0.12	R	1/19	1.0-1.0	R	0.12	0.12-0.12	S
312942	5	548	9V	156	2	2.0-2.0	R	<0.03	0-0.03	S	4	4.0-4.0	R	>4/76	4.0-Inf	R	0.25	0.25-0.25	S
323485	16	577	NT	146	<0.03	0-0.03	S	<0.03	0-0.03	S	<0.03	0-0.03	S	0.25/4	0.25-0.25	S	0.5	0.5-0.5	S
333793	16	505	15A	817	<0.03	0-0.03	S	<0.03	0-0.03	S	<0.03	0-0.03	S	0.12/2	0.12-0.12	S	0.25	0.25-0.25	S
334847	16	580	23F	81	>2	2.0-Inf	R	>1	1.0-Inf	R	>4	4.0-Inf	R	>4/76	4.0-Inf	R	>8	8.0-Inf	R
335574	2	294	11D	62	<0.03	0-0.03	S	<0.03	0-0.03	S	<0.03	0-0.03	S	0.25/4	0.25-0.25	S	0.25	0.25-0.25	S
336850	1	443	6A	460	0.06	0.06-0.06	S	<0.03	0-0.03	S	<0.03	0-0.03	S	>4/76	4.0-Inf	R	0.25	0.25-0.25	S
341365	16	329	14	124	<0.03	0-0.03	S	<0.03	0-0.03	S	<0.03	0-0.03	S	0.25/4	0.25-0.25	S	0.25	0.25-0.25	S
342672	14	315	6A	1922	0.25	0.25-0.25	R	<0.03	0-0.03	S	1	1.0-1.0	R	4/76	4.0-4.0	R	0.12	0.12-0.12	S
34YLE	16	193	NT	3288	0.064	0.064-0.064	S	1.5	1.5-1.5	R	0.047	0.047-0.047	S	0.75	0.75-0.75	S	NA	0-Inf	r
354557	9	409	23A	436	<0.03	0-0.03	S	0.06	0.06-0.06	S	<0.03	0-0.03	S	0.12/2	0.12-0.12	S	0.25	0.25-0.25	S
359370	13	569	6B	1876	0.25	0.25-0.25	R	>1	1.0-Inf	R	0.5	0.5-0.5	R	0.25/4	0.25-0.25	S	0.25	0.25-0.25	S
362412	8	601	15B	199	NA	0-Inf	s	NA	0-Inf	s	NA	0-Inf	r	NA	0-Inf	s	NA	0-Inf	s
365152	8	2	15C	199	<0.03	0-0.03	S	<0.03	0-0.03	S	<0.03	0-0.03	S	0.25/4	0.25-0.25	S	0.12	0.12-0.12	S
365502	9	407	23F	439	>2	2.0-Inf	R	<0.03	0-0.03	S	>4	4.0-Inf	R	0.25/4	0.25-0.25	S	0.25	0.25-0.25	S
366293	8	25	19A	199	0.06	0.06-0.06	S	<0.03	0-0.03	S	0.25	0.25-0.25	R	4/76	4.0-4.0	R	NA	0-Inf	s
369820	16	118	3	180	<0.03	0-0.03	S	0.06	0.06-0.06	S	<0.03	0-0.03	S	0.12/2	0.12-0.12	S	0.5	0.5-0.5	S
372297	8	602	15B	199	<0.03	0-0.03	S	<0.03	0-0.03	S	<0.03	0-0.03	S	0.12/2	0.12-0.12	S	0.12	0.12-0.12	S
379678	11	187	35B	558	1	1.0-1.0	R	NA	0-Inf	s	4	4.0-4.0	R	>4/76	4.0-Inf	R	0.5	0.5-0.5	S
383739	1	451	6A	460	<0.03	0-0.03	S	<0.03	0-0.03	S	<0.03	0-0.03	S	>4/76	4.0-Inf	R	0.12	0.12-0.12	S
385385	4	340	22F	433	NA	0-Inf	s	NA	0-Inf	s	<0.03	0-0.03	S	NA	0-Inf	s	NA	0-Inf	s
386329	2	275	11D	1913	<0.03	0-0.03	S	<0.03	0-0.03	S	<0.03	0-0.03	S	0.25/4	0.25-0.25	S	0.25	0.25-0.25	S
388483	16	574	NT	146	0.5	0.5-0.5	R	>1	1.0-Inf	R	0.25	0.25-0.25	R	>4/76	4.0-Inf	R	0.25	0.25-0.25	S
389109	2	305	11D	62	<0.03	0-0.03	S	<0.03	0-0.03	S	0.06	0.06-0.06	R	2/38	2.0-2.0	R	0.25	0.25-0.25	S
397079	16	233	6A	315	0.06	0.06-0.06	S	>1	1.0-Inf	R	0.25	0.25-0.25	R	0.5/9.	0.5-0.5	S	>8	8.0-Inf	R
3BDEM	7	104	7F	191	0.023	0.023-0.023	S	0.094	0.094-0.094	S	0.023	0.023-0.023	S	0.125	0.125-0.125	S	NA	0-Inf	s
3FBXJ	5	539	15C	162	0.032	0.032-0.032	S	0.064	0.064-0.064	S	0.023	0.023-0.023	S	0.19	0.19-0.19	S	NA	0-Inf	s
3GWV1	16	500	19A	SLV695	0.064	0.064-0.064	S	0.094	0.094-0.094	S	0.094	0.094-0.094	R	0.38	0.38-0.38	S	NA	0-Inf	s
3JK7Y	10	522	6C	1390	0.023	0.023-0.023	S	0.094	0.094-0.094	S	0.023	0.023-0.023	S	1	1.0-1.0	R	NA	0-Inf	s
3MB4Z	9	397	23B	439	0.023	0.023-0.023	S	0.047	0.047-0.047	S	0.023	0.023-0.023	S	0.19	0.19-0.19	S	NA	0-Inf	s
3UTO8	16	497	19A	SLV695	0.094	0.094-0.094	S	0.094	0.094-0.094	S	0.094	0.094-0.094	R	0.125	0.125-0.125	S	NA	0-Inf	s
3XUC4	16	95	17F	392	0.023	0.023-0.023	S	0.064	0.064-0.064	S	0.023	0.023-0.023	S	0.125	0.125-0.125	S	NA	0-Inf	s
3YFA4	2	298	11D	62	0.023	0.023-0.023	S	0.064	0.064-0.064	S	0.023	0.023-0.023	S	0.38	0.38-0.38	S	NA	0-Inf	s
403790	12	412	NT	1054	<0.03	0-0.03	S	1	1.0-1.0	R	<0.03	0-0.03	S	0.5/9.	0.5-0.5	S	0.12	0.12-0.12	S
404463	15	139	19F	236	1	1.0-1.0	R	>1	1.0-Inf	R	4	4.0-4.0	R	>4/76	4.0-Inf	R	>8	8.0-Inf	R
416185	15	123	19F	320	2	2.0-2.0	R	>1	1.0-Inf	R	4	4.0-4.0	R	>4/76	4.0-Inf	R	>8	8.0-Inf	R
420881	13	562	6B	1940	0.25	0.25-0.25	R	>1	1.0-Inf	R	0.25	0.25-0.25	R	0.25/4	0.25-0.25	S	0.25	0.25-0.25	S
422264	5	550	9A	156	1	1.0-1.0	R	<0.03	0-0.03	S	4	4.0-4.0	R	>4/76	4.0-Inf	R	0.25	0.25-0.25	S
427937	9	381	23F	627	>2	2.0-Inf	R	NA	0-Inf	s	>4	4.0-Inf	R	>4/76	4.0-Inf	R	0.12	0.12-0.12	S
430772	16	328	14	124	<0.03	0-0.03	S	<0.03	0-0.03	S	<0.03	0-0.03	S	0.25/4	0.25-0.25	S	0.25	0.25-0.25	S
436154	16	572	6A	1954	0.5	0.5-0.5	R	<0.03	0-0.03	S	1	1.0-1.0	R	0.25/4	0.25-0.25	S	0.12	0.12-0.12	S
436915	16	581	9N	66	<0.03	0-0.03	S	<0.03	0-0.03	S	<0.03	0-0.03	S	0.12/2	0.12-0.12	S	0.25	0.25-0.25	S
438180	16	196	34	547	<0.03	0-0.03	S	<0.03	0-0.03	S	<0.03	0-0.03	S	0.12/2	0.12-0.12	S	0.25	0.25-0.25	S
439699	16	82	19F	654	<0.03	0-0.03	S	<0.03	0-0.03	S	<0.03	0-0.03	S	0.25/4	0.25-0.25	S	0.25	0.25-0.25	S
446376	1	455	6A	460	0.06	0.06-0.06	S	<0.03	0-0.03	S	0.06	0.06-0.06	R	>4/76	4.0-Inf	R	0.25	0.25-0.25	S
448643	14	322	6A	376	0.5	0.5-0.5	R	>1	1.0-Inf	R	2	2.0-2.0	R	>4/76	4.0-Inf	R	0.25	0.25-0.25	S
459747	2	285	11D	62	<0.03	0-0.03	S	0.06	0.06-0.06	S	<0.03	0-0.03	S	0.5/9.	0.5-0.5	S	0.25	0.25-0.25	S
462746	12	420	NT	448	<0.03	0-0.03	S	>1	1.0-Inf	R	<0.03	0-0.03	S	0.12/2	0.12-0.12	S	0.25	0.25-0.25	S
462956	9	370	23F	36	0.06	0.06-0.06	S	<0.03	0-0.03	S	0.12	0.12-0.12	R	4/76	4.0-4.0	R	0.12	0.12-0.12	S
472699	1	446	6A	460	0.06	0.06-0.06	S	<0.03	0-0.03	S	0.06	0.06-0.06	R	>4/76	4.0-Inf	R	0.25	0.25-0.25	S
473937	1	487	35F	498	<0.03	0-0.03	S	<0.03	0-0.03	S	<0.03	0-0.03	S	0.12/2	0.12-0.12	S	0.12	0.12-0.12	S
481643	6	208	6A	138	<0.03	0-0.03	S	<0.03	0-0.03	S	<0.03	0-0.03	S	0.25/4	0.25-0.25	S	0.25	0.25-0.25	S
483391	8	587	15C	199	<0.03	0-0.03	S	<0.03	0-0.03	S	<0.03	0-0.03	S	0.12/2	0.12-0.12	S	0.25	0.25-0.25	S
487827	6	213	6A	138	<0.03	0-0.03	S	<0.03	0-0.03	S	<0.03	0-0.03	S	0.25/4	0.25-0.25	S	0.25	0.25-0.25	S
492706	8	11	15C	199	<0.03	0-0.03	S	<0.03	0-0.03	S	<0.03	0-0.03	S	0.12/2	0.12-0.12	S	0.12	0.12-0.12	S
4D0HZ	1	490	35F	498	0.023	0.023-0.023	S	0.094	0.094-0.094	S	0.023	0.023-0.023	S	0.125	0.125-0.125	S	NA	0-Inf	s
4HUA7	1	481	35F	498	0.023	0.023-0.023	S	0.064	0.064-0.064	S	0.016	0.016-0.016	S	0.125	0.125-0.125	S	NA	0-Inf	s
4K4C9	11	149	35B	558	0.5	0.5-0.5	R	0.047	0.047-0.047	S	1.5	1.5-1.5	R	0.19	0.19-0.19	S	NA	0-Inf	s
4PYM0	11	161	35B	558	1	1.0-1.0	R	0.094	0.094-0.094	S	1.5	1.5-1.5	R	0.19	0.19-0.19	S	NA	0-Inf	s
4XILA	10	529	6C	1379	0.38	0.38-0.38	R	1.5	1.5-1.5	R	0.5	0.5-0.5	R	3	3.0-3.0	R	NA	0-Inf	s
503574	15	124	19F	320	2	2.0-2.0	R	>1	1.0-Inf	R	>4	4.0-Inf	R	>4/76	4.0-Inf	R	>8	8.0-Inf	R
508907	12	421	NT	448	<0.03	0-0.03	S	<0.03	0-0.03	S	<0.03	0-0.03	S	0.25/4	0.25-0.25	S	0.25	0.25-0.25	S
509365	8	7	15C	199	<0.03	0-0.03	S	<0.03	0-0.03	S	0.06	0.06-0.06	R	0.25/4	0.25-0.25	S	0.25	0.25-0.25	S
55NO4	7	99	7A	191	0.023	0.023-0.023	S	0.047	0.047-0.047	S	0.016	0.016-0.016	S	0.125	0.125-0.125	S	NA	0-Inf	s
5J97G	2	313	11D	62	0.032	0.032-0.032	S	0.064	0.064-0.064	S	0.023	0.023-0.023	S	0.25	0.25-0.25	S	NA	0-Inf	s
5MZ1D	5	541	15C	162	0.023	0.023-0.023	S	0.064	0.064-0.064	S	0.023	0.023-0.023	S	0.19	0.19-0.19	S	NA	0-Inf	s
5QBRP	8	614	15B	199	0.047	0.047-0.047	S	0.094	0.094-0.094	S	0.023	0.023-0.023	S	0.125	0.125-0.125	S	NA	0-Inf	s
5W908	13	552	6C	473	0.023	0.023-0.023	S	0.064	0.064-0.064	S	0.016	0.016-0.016	S	0.125	0.125-0.125	S	NA	0-Inf	s
5XCD5	6	228	23A	338	0.094	0.094-0.094	S	0.064	0.064-0.064	S	0.094	0.094-0.094	R	0.125	0.125-0.125	S	NA	0-Inf	s
5Z52R	1	468	10A	816	0.023	0.023-0.023	S	0.064	0.064-0.064	S	0.023	0.023-0.023	S	0.125	0.125-0.125	S	NA	0-Inf	s
5ZS1X	9	411	23A	439	0.023	0.023-0.023	S	0.047	0.047-0.047	S	0.023	0.023-0.023	S	0.064	0.064-0.064	S	NA	0-Inf	s
6893Z	11	157	35B	558	1	1.0-1.0	R	0.094	0.094-0.094	S	1.5	1.5-1.5	R	0.125	0.125-0.125	S	NA	0-Inf	s
68G2D	12	419	NT	448	0.023	0.023-0.023	S	0.064	0.064-0.064	S	<0.016	0-0.016	S	0.125	0.125-0.125	S	NA	0-Inf	s
6CO3C	2	291	11D	62	0.023	0.023-0.023	S	0.047	0.047-0.047	S	0.023	0.023-0.023	S	0.125	0.125-0.125	S	NA	0-Inf	s
6EO69	8	36	19A	1756	0.094	0.094-0.094	S	0.094	0.094-0.094	S	0.094	0.094-0.094	R	0.125	0.125-0.125	S	NA	0-Inf	s
6FXSQ	8	60	19A	667	0.047	0.047-0.047	S	0.094	0.094-0.094	S	0.032	0.032-0.032	S	0.125	0.125-0.125	S	NA	0-Inf	s
6GU7V	15	119	19F	3292	0.5	0.5-0.5	R	>256	256.0-Inf	R	1	1.0-1.0	R	>32	32.0-Inf	R	NA	0-Inf	r
6JSY8	8	40	19A	199	0.064	0.064-0.064	S	0.047	0.047-0.047	S	0.094	0.094-0.094	R	0.125	0.125-0.125	S	NA	0-Inf	s
6JT2I	16	200	6C	547	0.023	0.023-0.023	S	0.094	0.094-0.094	S	0.023	0.023-0.023	S	0.125	0.125-0.125	S	NA	0-Inf	s
6PU39	10	519	6C	1390	0.023	0.023-0.023	S	0.064	0.064-0.064	S	0.023	0.023-0.023	S	0.19	0.19-0.19	S	NA	0-Inf	s
6U8ZJ	16	496	19A	SLV695	0.023	0.023-0.023	S	0.094	0.094-0.094	S	0.032	0.032-0.032	S	0.19	0.19-0.19	S	NA	0-Inf	s
6UUPJ	8	39	19A	199	0.047	0.047-0.047	S	0.094	0.094-0.094	S	0.094	0.094-0.094	R	0.094	0.094-0.094	S	NA	0-Inf	s
6ZCAZ	2	306	11D	62	0.023	0.023-0.023	S	0.064	0.064-0.064	S	0.023	0.023-0.023	S	0.19	0.19-0.19	S	NA	0-Inf	s
7C7G1	1	478	35F	498	0.023	0.023-0.023	S	0.064	0.064-0.064	S	0.016	0.016-0.016	S	0.19	0.19-0.19	S	NA	0-Inf	s
7LLCL	9	385	23B	1847	0.032	0.032-0.032	S	0.064	0.064-0.064	S	0.023	0.023-0.023	S	0.19	0.19-0.19	S	NA	0-Inf	s
7NA98	16	504	19A	415	0.023	0.023-0.023	S	0.047	0.047-0.047	S	0.016	0.016-0.016	S	0.094	0.094-0.094	S	NA	0-Inf	s
7RCF0	7	103	7A	191	0.023	0.023-0.023	S	0.064	0.064-0.064	S	0.016	0.016-0.016	S	0.125	0.125-0.125	S	NA	0-Inf	s
81LMX	11	151	35B	558	1	1.0-1.0	R	0.094	0.094-0.094	S	1.5	1.5-1.5	R	0.19	0.19-0.19	S	NA	0-Inf	s
8A4VR	9	377	23B	36	0.023	0.023-0.023	S	0.094	0.094-0.094	S	0.047	0.047-0.047	S	0.19	0.19-0.19	S	NA	0-Inf	s
8AH8E	2	293	11D	62	0.016	0.016-0.016	S	0.032	0.032-0.032	S	0.016	0.016-0.016	S	0.19	0.19-0.19	S	NA	0-Inf	s
8CRCE	10	516	6C	1390	0.023	0.023-0.023	S	0.094	0.094-0.094	S	0.023	0.023-0.023	S	0.38	0.38-0.38	S	NA	0-Inf	s
8G3XE	2	292	11D	62	0.023	0.023-0.023	S	0.064	0.064-0.064	S	0.023	0.023-0.023	S	0.19	0.19-0.19	S	NA	0-Inf	s
8PNF1	16	432	38	393	0.023	0.023-0.023	S	0.064	0.064-0.064	S	0.016	0.016-0.016	S	0.19	0.19-0.19	S	NA	0-Inf	s
8PY5X	8	10	15C	199	0.023	0.023-0.023	S	0.047	0.047-0.047	S	0.023	0.023-0.023	S	0.25	0.25-0.25	S	NA	0-Inf	s
8QTW4	3	235	15A	63	0.094	0.094-0.094	S	32	32.0-32.0	R	0.25	0.25-0.25	R	0.19	0.19-0.19	S	NA	0-Inf	r
94ORH	9	359	23A	42	0.016	0.016-0.016	S	0.064	0.064-0.064	S	0.032	0.032-0.032	S	0.19	0.19-0.19	S	NA	0-Inf	s
9ABKR	2	308	11D	62	0.023	0.023-0.023	S	0.032	0.032-0.032	S	0.023	0.023-0.023	S	0.19	0.19-0.19	S	NA	0-Inf	s
9D25H	11	191	35B	558	1	1.0-1.0	R	0.064	0.064-0.064	S	1.5	1.5-1.5	R	1.5	1.5-1.5	R	NA	0-Inf	s
9LUM5	16	583	17F	2355	0.125	0.125-0.125	S	0.094	0.094-0.094	S	0.125	0.125-0.125	R	0.5	0.5-0.5	S	NA	0-Inf	r
9SKOT	15	125	19A	320	1.5	1.5-1.5	R	>256	256.0-Inf	R	4	4.0-4.0	R	6	6.0-6.0	R	NA	0-Inf	r
9T42W	9	361	23A	438	0.064	0.064-0.064	S	0.064	0.064-0.064	S	0.064	0.064-0.064	R	0.38	0.38-0.38	S	NA	0-Inf	s
A12WS	6	220	23A	338	0.094	0.094-0.094	S	0.047	0.047-0.047	S	0.094	0.094-0.094	R	0.19	0.19-0.19	S	NA	0-Inf	s
AFVC5	11	168	35B	558	1	1.0-1.0	R	16	16.0-16.0	R	1.5	1.5-1.5	R	0.19	0.19-0.19	S	NA	0-Inf	s
AI3GZ	14	325	6A	376	0.75	0.75-0.75	R	3	3.0-3.0	R	1	1.0-1.0	R	16	16.0-16.0	R	NA	0-Inf	s
ATBLM	8	35	19A	199	0.064	0.064-0.064	S	0.094	0.094-0.094	S	0.094	0.094-0.094	R	0.25	0.25-0.25	S	NA	0-Inf	s
AYFPY	8	14	15C	199	0.023	0.023-0.023	S	0.047	0.047-0.047	S	0.023	0.023-0.023	S	0.125	0.125-0.125	S	NA	0-Inf	s
B1KMB	11	155	35B	558	1	1.0-1.0	R	0.064	0.064-0.064	S	1.5	1.5-1.5	R	0.19	0.19-0.19	S	NA	0-Inf	s
B4R32	7	97	7F	191	0.023	0.023-0.023	S	0.064	0.064-0.064	S	0.023	0.023-0.023	S	0.19	0.19-0.19	S	NA	0-Inf	s
B50V6	1	482	35F	498	0.023	0.023-0.023	S	0.094	0.094-0.094	S	0.023	0.023-0.023	S	0.125	0.125-0.125	S	NA	0-Inf	s
BA5TC	16	438	16F	659	0.016	0.016-0.016	S	0.032	0.032-0.032	S	0.016	0.016-0.016	S	0.125	0.125-0.125	S	NA	0-Inf	s
BDGWM	9	386	23B	1847	0.023	0.023-0.023	S	0.032	0.032-0.032	S	0.016	0.016-0.016	S	0.094	0.094-0.094	S	NA	0-Inf	s
BHCQB	8	59	19A	199	0.094	0.094-0.094	S	0.094	0.094-0.094	S	0.125	0.125-0.125	R	0.125	0.125-0.125	S	NA	0-Inf	s
BJF60	6	216	15C	3280	0.125	0.125-0.125	S	0.5	0.5-0.5	R	0.38	0.38-0.38	R	1.5	1.5-1.5	R	NA	0-Inf	s
BL0SN	1	477	35F	498	0.016	0.016-0.016	S	0.032	0.032-0.032	S	0.016	0.016-0.016	S	0.094	0.094-0.094	S	NA	0-Inf	s
BZ2I7	11	175	35B	558	1.5	1.5-1.5	R	0.064	0.064-0.064	S	1.5	1.5-1.5	R	0.125	0.125-0.125	S	NA	0-Inf	r
C3W41	9	383	23B	1847	0.032	0.032-0.032	S	0.064	0.064-0.064	S	0.023	0.023-0.023	S	0.064	0.064-0.064	S	NA	0-Inf	s
CCV1H	11	159	35B	558	0.75	0.75-0.75	R	0.032	0.032-0.032	S	1.5	1.5-1.5	R	0.125	0.125-0.125	S	NA	0-Inf	s
CHP0M	15	126	19A	1451	2	2.0-2.0	R	>256	256.0-Inf	R	4	4.0-4.0	R	4	4.0-4.0	R	NA	0-Inf	r
CJISL	9	358	23A	42	0.023	0.023-0.023	S	0.094	0.094-0.094	S	0.023	0.023-0.023	S	0.094	0.094-0.094	S	NA	0-Inf	s
CM917	13	557	6C	473	0.047	0.047-0.047	S	0.064	0.064-0.064	S	0.047	0.047-0.047	S	0.125	0.125-0.125	S	NA	0-Inf	s
CSI7H	3	241	15A	63	0.125	0.125-0.125	S	>256	256.0-Inf	R	0.19	0.19-0.19	R	0.25	0.25-0.25	S	NA	0-Inf	s
CV6JA	1	449	6A	460	0.094	0.094-0.094	S	0.094	0.094-0.094	S	0.064	0.064-0.064	R	>32	32.0-Inf	R	NA	0-Inf	s
CXQ2T	14	316	6B	1538	0.075	0.075-0.075	S	12	12.0-12.0	R	3	3.0-3.0	R	0.25	0.25-0.25	S	NA	0-Inf	s
D8RPY	7	98	7A	191	0.023	0.023-0.023	S	0.094	0.094-0.094	S	0.023	0.023-0.023	S	0.125	0.125-0.125	S	NA	0-Inf	s
DALR8	16	78	19F	426	0.19	0.19-0.19	S	0.047	0.047-0.047	S	0.032	0.032-0.032	S	0.125	0.125-0.125	S	NA	0-Inf	s
DFS2Q	2	296	11D	62	0.023	0.023-0.023	S	0.032	0.032-0.032	S	0.023	0.023-0.023	S	0.19	0.19-0.19	S	NA	0-Inf	s
DH8X5-1	15	130	19A	320	2	2.0-2.0	R	>256	256.0-Inf	R	3	3.0-3.0	R	6	6.0-6.0	R	NA	0-Inf	r
DH8X5-2	8	591	15C	199	0.047	0.047-0.047	S	0.094	0.094-0.094	S	0.023	0.023-0.023	S	0.19	0.19-0.19	S	NA	0-Inf	s
DNB90	6	230	23A	338	0.094	0.094-0.094	S	0.064	0.064-0.064	S	0.032	0.032-0.032	S	1	1.0-1.0	R	NA	0-Inf	s
DP07V	9	368	23B	1448	0.023	0.023-0.023	S	0.094	0.094-0.094	S	0.023	0.023-0.023	S	0.094	0.094-0.094	S	NA	0-Inf	s
DPGZI	8	29	19A	199	0.047	0.047-0.047	S	4	4.0-4.0	R	0.25	0.25-0.25	R	1.5	1.5-1.5	R	NA	0-Inf	s
DQKYE	4	346	22F	433	0.023	0.023-0.023	S	0.047	0.047-0.047	S	0.016	0.016-0.016	S	0.19	0.19-0.19	S	NA	0-Inf	s
DR1PD	16	199	34	547	0.016	0.016-0.016	S	0.064	0.064-0.064	S	0.016	0.016-0.016	S	0.094	0.094-0.094	S	NA	0-Inf	s
DYJGL	9	390	23B	439	0.023	0.023-0.023	S	0.064	0.064-0.064	S	0.023	0.023-0.023	S	0.38	0.38-0.38	S	NA	0-Inf	s
E0ZKK	16	509	31	568	0.023	0.023-0.023	S	0.064	0.064-0.064	S	0.023	0.023-0.023	S	0.75	0.75-0.75	S	NA	0-Inf	s
E3GXY	16	94	17F	392	0.016	0.016-0.016	S	0.047	0.047-0.047	S	<.016	0-0.016	S	0.125	0.125-0.125	S	NA	0-Inf	s
E4NSI	2	284	11D	62	0.016	0.016-0.016	S	0.047	0.047-0.047	S	0.016	0.016-0.016	S	0.125	0.125-0.125	S	NA	0-Inf	s
EH2WN	8	606	15B	199	0.023	0.023-0.023	S	3	3.0-3.0	R	0.023	0.023-0.023	S	0.19	0.19-0.19	S	NA	0-Inf	s
EKR1O	16	422	6C	1692	0.023	0.023-0.023	S	0.064	0.064-0.064	S	0.023	0.023-0.023	S	0.19	0.19-0.19	S	NA	0-Inf	s
ESBKM	8	8	15C	199	0.032	0.032-0.032	S	0.125	0.125-0.125	S	0.032	0.032-0.032	S	0.125	0.125-0.125	S	NA	0-Inf	s
F1G5R	2	283	11D	62	0.023	0.023-0.023	S	0.064	0.064-0.064	S	0.023	0.023-0.023	S	0.25	0.25-0.25	S	NA	0-Inf	s
F1ODP	2	282	11D	62	0.023	0.023-0.023	S	0.032	0.032-0.032	S	0.023	0.023-0.023	S	0.19	0.19-0.19	S	NA	0-Inf	s
F5UY4	16	107	37	447	0.016	0.016-0.016	S	0.032	0.032-0.032	S	0.023	0.023-0.023	S	0.094	0.094-0.094	S	NA	0-Inf	s
F77ZH	11	169	35B	558	1	1.0-1.0	R	0.064	0.064-0.064	S	1.5	1.5-1.5	R	0.19	0.19-0.19	S	NA	0-Inf	s
F7IXH	2	312	11D	62	0.016	0.016-0.016	S	0.064	0.064-0.064	S	0.023	0.023-0.023	S	0.19	0.19-0.19	S	NA	0-Inf	s
F8P25	5	543	19A	1925	0.094	0.094-0.094	S	8	8.0-8.0	R	0.125	0.125-0.125	R	>32	32.0-Inf	R	NA	0-Inf	s
FBPNS	4	341	22F	433	0.023	0.023-0.023	S	0.064	0.064-0.064	S	0.016	0.016-0.016	S	0.19	0.19-0.19	S	NA	0-Inf	s
FJZZW	4	339	22F	433	0.023	0.023-0.023	S	0.047	0.047-0.047	S	0.023	0.023-0.023	S	0.125	0.125-0.125	S	NA	0-Inf	s
FOR95	9	375	23B	36	0.032	0.032-0.032	S	0.064	0.064-0.064	S	0.047	0.047-0.047	S	0.125	0.125-0.125	S	NA	0-Inf	s
FP9DM	2	300	11D	62	0.023	0.023-0.023	S	0.047	0.047-0.047	S	0.023	0.023-0.023	S	0.19	0.19-0.19	S	NA	0-Inf	s
FQPLS	8	597	15C	199	0.032	0.032-0.032	S	0.094	0.094-0.094	S	0.032	0.032-0.032	S	0.38	0.38-0.38	S	NA	0-Inf	s
FRIZ4	16	498	19A	SLV695	0.094	0.094-0.094	S	0.064	0.064-0.064	S	0.094	0.094-0.094	R	0.19	0.19-0.19	S	NA	0-Inf	s
FU8OL	13	558	6C	473	0.047	0.047-0.047	S	0.064	0.064-0.064	S	0.032	0.032-0.032	S	0.19	0.19-0.19	S	NA	0-Inf	s
FUOYQ	8	22	19A	199	0.094	0.094-0.094	S	0.094	0.094-0.094	S	0.094	0.094-0.094	R	0.19	0.19-0.19	S	NA	0-Inf	s
G2Z0B	1	466	10A	461	0.032	0.032-0.032	S	0.094	0.094-0.094	S	0.023	0.023-0.023	S	0.125	0.125-0.125	S	NA	0-Inf	s
GJ6MQ	16	582	9N	66	0.023	0.023-0.023	S	0.064	0.064-0.064	S	0.023	0.023-0.023	S	0.19	0.19-0.19	S	NA	0-Inf	s
GWTK7	16	92	17F	392	0.023	0.023-0.023	S	0.125	0.125-0.125	S	0.023	0.023-0.023	S	0.19	0.19-0.19	S	NA	0-Inf	s
H3Q9M	2	269	11D	62	0.023	0.023-0.023	S	6	6.0-6.0	R	0.032	0.032-0.032	S	0.25	0.25-0.25	S	NA	0-Inf	s
H8YKW	6	219	17F	3280	0.19	0.19-0.19	S	0.38	0.38-0.38	R	0.25	0.25-0.25	R	1	1.0-1.0	R	NA	0-Inf	s
HB7S5	3	239	19A	63	0.38	0.38-0.38	R	>256	256.0-Inf	R	0.19	0.19-0.19	R	0.25	0.25-0.25	S	NA	0-Inf	r
HR2T3	6	217	15B	3280	0.19	0.19-0.19	S	0.5	0.5-0.5	R	0.25	0.25-0.25	R	1	1.0-1.0	R	NA	0-Inf	s
HU4AA	16	431	38	393	<.016	0-0.016	S	0.016	0.016-0.016	S	0.016	0.016-0.016	S	0.094	0.094-0.094	S	NA	0-Inf	s
HWJVH	2	303	11D	62	0.032	0.032-0.032	S	0.064	0.064-0.064	S	0.023	0.023-0.023	S	0.38	0.38-0.38	S	NA	0-Inf	s
I0UZQ	4	354	22F	433	0.032	0.032-0.032	S	0.094	0.094-0.094	S	0.023	0.023-0.023	S	0.25	0.25-0.25	S	NA	0-Inf	s
IB8MW	3	245	15A	1914	0.064	0.064-0.064	S	0.094	0.094-0.094	S	0.064	0.064-0.064	R	0.38	0.38-0.38	S	NA	0-Inf	s
IMAPY	8	6	15C	199	0.032	0.032-0.032	S	0.047	0.047-0.047	S	0.032	0.032-0.032	S	0.125	0.125-0.125	S	NA	0-Inf	s
IRE4I	8	15	15C	199	0.023	0.023-0.023	S	0.047	0.047-0.047	S	0.023	0.023-0.023	S	0.125	0.125-0.125	S	NA	0-Inf	s
IZCEG	8	609	15C	199	0.032	0.032-0.032	S	3	3.0-3.0	R	0.023	0.023-0.023	S	0.19	0.19-0.19	S	NA	0-Inf	s
IZQWI	8	64	19A	667	0.023	0.023-0.023	S	0.064	0.064-0.064	S	0.023	0.023-0.023	S	0.125	0.125-0.125	S	NA	0-Inf	s
J1LX6	2	295	11D	62	0.023	0.023-0.023	S	0.094	0.094-0.094	S	0.032	0.032-0.032	S	0.25	0.25-0.25	S	NA	0-Inf	s
J29X8	16	426	38	393	0.016	0.016-0.016	S	0.064	0.064-0.064	S	0.016	0.016-0.016	S	0.125	0.125-0.125	S	NA	0-Inf	s
J9GMM	9	400	23A	1839	0.094	0.094-0.094	S	12	12.0-12.0	R	0.19	0.19-0.19	R	12	12.0-12.0	R	NA	0-Inf	s
JBYFY	11	184	35B	558	1	1.0-1.0	R	0.064	0.064-0.064	S	1.5	1.5-1.5	R	0.19	0.19-0.19	S	NA	0-Inf	s
K51SW	8	12	15C	199	0.047	0.047-0.047	S	0.064	0.064-0.064	S	0.023	0.023-0.023	S	0.19	0.19-0.19	S	NA	0-Inf	s
K8121	16	425	38	393	0.032	0.032-0.032	S	0.094	0.094-0.094	S	0.023	0.023-0.023	S	0.19	0.19-0.19	S	NA	0-Inf	s
K9N0O	2	314	11D	3276	0.023	0.023-0.023	S	0.032	0.032-0.032	S	0.023	0.023-0.023	S	0.19	0.19-0.19	S	NA	0-Inf	s
KMMCT	8	53	19A	199	0.064	0.064-0.064	S	0.064	0.064-0.064	S	0.094	0.094-0.094	R	0.125	0.125-0.125	S	NA	0-Inf	s
KRHYA	3	254	15A	63	0.094	0.094-0.094	S	>256	256.0-Inf	R	0.125	0.125-0.125	R	3	3.0-3.0	R	NA	0-Inf	r
KYDZM	2	273	11D	62	0.023	0.023-0.023	S	0.023	0.023-0.023	S	0.023	0.023-0.023	S	0.19	0.19-0.19	S	NA	0-Inf	s
LABTO	15	127	19A	320	1.5	1.5-1.5	R	>256	256.0-Inf	R	4	4.0-4.0	R	6	6.0-6.0	R	NA	0-Inf	r
LDD87	16	116	3	180	0.023	0.023-0.023	S	0.064	0.064-0.064	S	0.016	0.016-0.016	S	0.19	0.19-0.19	S	NA	0-Inf	s
LFB15	9	388	23B	439	0.032	0.032-0.032	S	0.094	0.094-0.094	S	0.023	0.023-0.023	S	0.125	0.125-0.125	S	NA	0-Inf	s
LIT4Q	9	399	23A	1839	0.032	0.032-0.032	S	0.094	0.094-0.094	S	0.023	0.023-0.023	S	0.25	0.25-0.25	S	NA	0-Inf	s
LIW28	8	65	19A	667	0.023	0.023-0.023	S	0.094	0.094-0.094	S	0.023	0.023-0.023	S	6	6.0-6.0	R	NA	0-Inf	s
LJ6JL	8	610	15B	199	0.023	0.023-0.023	S	6	6.0-6.0	R	0.023	0.023-0.023	S	0.19	0.19-0.19	S	NA	0-Inf	s
LOOXY	8	50	19A	199	0.125	0.125-0.125	S	0.094	0.094-0.094	S	0.125	0.125-0.125	R	0.19	0.19-0.19	S	NA	0-Inf	s
LS3OB	11	160	35B	558	1	1.0-1.0	R	0.047	0.047-0.047	S	1.5	1.5-1.5	R	0.125	0.125-0.125	S	NA	0-Inf	s
LY288	10	527	6C	1379	0.38	0.38-0.38	R	1.5	1.5-1.5	R	0.5	0.5-0.5	R	3	3.0-3.0	R	NA	0-Inf	s
M66VO	16	434	16F	1840	0.047	0.047-0.047	S	0.094	0.094-0.094	S	0.032	0.032-0.032	S	0.19	0.19-0.19	S	NA	0-Inf	s
M6AJV	8	613	15C	199	0.032	0.032-0.032	S	0.032	0.032-0.032	S	0.023	0.023-0.023	S	0.094	0.094-0.094	S	NA	0-Inf	s
MFII0	16	493	19A	SLV695	0.064	0.064-0.064	S	0.094	0.094-0.094	S	0.094	0.094-0.094	R	0.25	0.25-0.25	S	NA	0-Inf	s
N5O68	1	467	10A	3290	0.023	0.023-0.023	S	0.094	0.094-0.094	S	0.023	0.023-0.023	S	0.094	0.094-0.094	S	NA	0-Inf	s
N6I98	1	461	10A	97	0.023	0.023-0.023	S	0.094	0.094-0.094	S	0.023	0.023-0.023	S	0.125	0.125-0.125	S	NA	0-Inf	s
N8YA4	16	508	31	568	0.023	0.023-0.023	S	0.094	0.094-0.094	S	0.032	0.032-0.032	S	0.125	0.125-0.125	S	NA	0-Inf	s
NA03L	16	198	34	547	0.023	0.023-0.023	S	0.064	0.064-0.064	S	0.023	0.023-0.023	S	0.19	0.19-0.19	S	NA	0-Inf	s
NB8E4	10	512	6C	1390	0.032	0.032-0.032	S	0.064	0.064-0.064	S	0.023	0.023-0.023	S	0.19	0.19-0.19	S	NA	0-Inf	s
NFPTS	15	129	19A	320	1.5	1.5-1.5	R	>256	256.0-Inf	R	3	3.0-3.0	R	12	12.0-12.0	R	NA	0-Inf	r
NIPQY	1	483	35F	498	0.023	0.023-0.023	S	0.094	0.094-0.094	S	0.016	0.016-0.016	S	0.19	0.19-0.19	S	NA	0-Inf	s
NJ41D	5	538	15B	3275	0.023	0.023-0.023	S	0.064	0.064-0.064	S	0.023	0.023-0.023	S	0.19	0.19-0.19	S	NA	0-Inf	s
NKLJL	10	531	6C	1379	0.016	0.016-0.016	S	0.094	0.094-0.094	S	0.023	0.023-0.023	S	0.25	0.25-0.25	S	NA	0-Inf	s
O0RHB	11	152	35B	558	1	1.0-1.0	R	0.064	0.064-0.064	S	1.5	1.5-1.5	R	0.19	0.19-0.19	S	NA	0-Inf	s
O3452	6	226	23B	1373	0.094	0.094-0.094	S	0.032	0.032-0.032	S	0.125	0.125-0.125	R	1.5	1.5-1.5	R	NA	0-Inf	s
O61U7	11	153	35B	558	0.75	0.75-0.75	R	0.064	0.064-0.064	S	1.5	1.5-1.5	R	0.19	0.19-0.19	S	NA	0-Inf	s
O8I1E	11	180	35B	558	0.5	0.5-0.5	R	0.094	0.094-0.094	S	1	1.0-1.0	R	0.25	0.25-0.25	S	NA	0-Inf	r
ODNWT	10	528	6C	1379	0.38	0.38-0.38	R	2	2.0-2.0	R	0.5	0.5-0.5	R	8	8.0-8.0	R	NA	0-Inf	s
ON38S	9	365	23A	42	0.023	0.023-0.023	S	0.094	0.094-0.094	S	0.023	0.023-0.023	S	0.38	0.38-0.38	S	NA	0-Inf	s
OQTRJ	15	132	19A	320	6	6.0-6.0	R	>256	256.0-Inf	R	6	6.0-6.0	R	6	6.0-6.0	R	NA	0-Inf	r
OSEY6	6	231	23A	338	0.094	0.094-0.094	S	0.064	0.064-0.064	S	0.125	0.125-0.125	R	0.75	0.75-0.75	S	NA	0-Inf	s
OZJ9F	16	263	33F	2705	0.023	0.023-0.023	S	2	2.0-2.0	R	0.023	0.023-0.023	S	1	1.0-1.0	R	NA	0-Inf	s
P0N8K	16	423	6C	1692	0.023	0.023-0.023	S	0.094	0.094-0.094	S	0.023	0.023-0.023	S	0.19	0.19-0.19	S	NA	0-Inf	s
P1NM2	11	177	35B	3277	1	1.0-1.0	R	0.064	0.064-0.064	S	2	2.0-2.0	R	0.19	0.19-0.19	S	NA	0-Inf	r
P213M	16	113	3	180	0.016	0.016-0.016	S	0.064	0.064-0.064	S	0.016	0.016-0.016	S	0.125	0.125-0.125	S	NA	0-Inf	s
P4GIC	8	16	15C	199	0.016	0.016-0.016	S	0.064	0.064-0.064	S	0.016	0.016-0.016	S	0.094	0.094-0.094	S	NA	0-Inf	s
PCKMO	8	5	15C	199	0.032	0.032-0.032	S	3	3.0-3.0	R	0.023	0.023-0.023	S	0.25	0.25-0.25	S	NA	0-Inf	s
PHY03	10	514	6C	1390	0.032	0.032-0.032	S	0.064	0.064-0.064	S	0.032	0.032-0.032	S	0.19	0.19-0.19	S	NA	0-Inf	s
PKMM4	1	459	10A	97	0.016	0.016-0.016	S	0.094	0.094-0.094	S	0.016	0.016-0.016	S	0.19	0.19-0.19	S	NA	0-Inf	s
PN3IH	8	9	15C	199	0.047	0.047-0.047	S	0.094	0.094-0.094	S	0.032	0.032-0.032	S	0.25	0.25-0.25	S	NA	0-Inf	s
PWGX0	10	536	6C	1379	0.023	0.023-0.023	S	0.064	0.064-0.064	S	0.023	0.023-0.023	S	0.38	0.38-0.38	S	NA	0-Inf	s
PXB8V	8	598	15C	199	0.032	0.032-0.032	S	0.047	0.047-0.047	S	0.023	0.023-0.023	S	0.25	0.25-0.25	S	NA	0-Inf	s
Q0413	16	76	19F	43	0.19	0.19-0.19	S	>256	256.0-Inf	R	0.19	0.19-0.19	R	12	12.0-12.0	R	NA	0-Inf	s
Q3H1U	4	348	22F	1901	0.023	0.023-0.023	S	0.064	0.064-0.064	S	0.032	0.032-0.032	S	0.125	0.125-0.125	S	NA	0-Inf	s
Q7F26	1	475	35F	498	0.023	0.023-0.023	S	0.064	0.064-0.064	S	0.016	0.016-0.016	S	0.125	0.125-0.125	S	NA	0-Inf	s
QD0ZV	10	515	6C	1390	0.023	0.023-0.023	S	0.094	0.094-0.094	S	0.023	0.023-0.023	S	0.25	0.25-0.25	S	NA	0-Inf	s
QHXZZ	2	286	11D	62	0.016	0.016-0.016	S	0.047	0.047-0.047	S	0.016	0.016-0.016	S	0.125	0.125-0.125	S	NA	0-Inf	s
QIKYS	16	75	19F	43	0.023	0.023-0.023	S	0.064	0.064-0.064	S	0.016	0.016-0.016	S	0.19	0.19-0.19	S	NA	0-Inf	s
QLCSW	8	608	15B	199	0.023	0.023-0.023	S	8	8.0-8.0	R	0.023	0.023-0.023	S	0.125	0.125-0.125	S	NA	0-Inf	s
QQK9Y	10	530	6C	1379	0.016	0.016-0.016	S	0.064	0.064-0.064	S	0.016	0.016-0.016	S	0.25	0.25-0.25	S	NA	0-Inf	s
QRPPW	9	378	23B	36	0.023	0.023-0.023	S	0.094	0.094-0.094	S	0.023	0.023-0.023	S	0.19	0.19-0.19	S	NA	0-Inf	s
QU2WM	10	526	6C	1379	0.38	0.38-0.38	R	1.5	1.5-1.5	R	0.5	0.5-0.5	R	4	4.0-4.0	R	NA	0-Inf	s
QWSZT	11	170	35B	558	1	1.0-1.0	R	4	4.0-4.0	R	1.5	1.5-1.5	R	0.125	0.125-0.125	S	NA	0-Inf	s
R34-3011	8	607	15B	199	<=0.25	0-0.25	s	>0.50	0.5-Inf	R	0.06	0.06-0.06	R	<=0.25	0-0.25	S	<=0.50	0-0.5	S
R34-3012	4	335	22F	1337	<=0.25	0-0.25	s	<=0.06	0-0.06	S	0.06	0.06-0.06	R	<=0.25	0-0.25	S	<=0.50	0-0.5	S
R34-3013	9	379	23F	1908	0.50	0.5-0.5	R	<=0.06	0-0.06	S	1.00	1.0-1.0	R	>2.00	2.0-Inf	R	<=0.50	0-0.5	S
R34-3014	8	605	15B	199	<=0.25	0-0.25	s	>0.50	0.5-Inf	R	0.06	0.06-0.06	R	<=0.25	0-0.25	S	<=0.50	0-0.5	S
R34-3015	12	418	NT	448	<=0.25	0-0.25	s	<=0.06	0-0.06	S	<=0.03	0-0.03	S	<=0.25	0-0.25	S	<=0.50	0-0.5	S
R34-3016	5	551	9V	156	1.00	1.0-1.0	R	<=0.06	0-0.06	S	2.00	2.0-2.0	R	>2.00	2.0-Inf	R	<=0.50	0-0.5	S
R34-3017	4	351	22F	433	<=0.25	0-0.25	s	<=0.06	0-0.06	S	0.06	0.06-0.06	R	<=0.25	0-0.25	S	<=0.50	0-0.5	S
R34-3018	1	453	6A	460	<=0.25	0-0.25	s	>0.50	0.5-Inf	R	0.06	0.06-0.06	R	>2.00	2.0-Inf	R	<=0.50	0-0.5	S
R34-3019	9	395	23B	439	<=0.25	0-0.25	s	<=0.06	0-0.06	S	<=0.03	0-0.03	S	<=0.25	0-0.25	S	<=0.50	0-0.5	S
R34-3020	9	396	23B	439	<=0.25	0-0.25	s	<=0.06	0-0.06	S	<=0.03	0-0.03	S	<=0.25	0-0.25	S	<=0.50	0-0.5	S
R34-3021	1	464	10A	585	<=0.25	0-0.25	s	<=0.06	0-0.06	S	<=0.03	0-0.03	S	<=0.25	0-0.25	S	<=0.50	0-0.5	S
R34-3022	9	384	23B	1847	<=0.25	0-0.25	s	<=0.06	0-0.06	S	<=0.03	0-0.03	S	<=0.25	0-0.25	S	<=0.50	0-0.5	S
R34-3023	16	69	35B	452	<=0.25	0-0.25	s	<=0.06	0-0.06	S	<=0.03	0-0.03	S	<=0.25	0-0.25	S	<=0.50	0-0.5	S
R34-3024	1	463	10A	585	<=0.25	0-0.25	s	<=0.06	0-0.06	S	<=0.03	0-0.03	S	<=0.25	0-0.25	S	<=0.50	0-0.5	S
R34-3025	11	148	35B	558	0.50	0.5-0.5	R	<=0.06	0-0.06	S	1.00	1.0-1.0	R	0.50	0.5-0.5	S	<=0.50	0-0.5	S
R34-3026	16	144	6A	242	1.00	1.0-1.0	R	>0.50	0.5-Inf	R	1.00	1.0-1.0	R	0.50	0.5-0.5	S	>4.00	4.0-Inf	R
R34-3027	13	559	6B	473	<=0.25	0-0.25	r	>0.50	0.5-Inf	R	0.12	0.12-0.12	R	<=0.25	0-0.25	S	>4.00	4.0-Inf	R
R34-3028	16	88	19F	425	<=0.25	0-0.25	s	<=0.06	0-0.06	S	<=0.03	0-0.03	S	<=0.25	0-0.25	S	<=0.50	0-0.5	S
R34-3029	9	374	23F	36	<=0.25	0-0.25	s	<=0.06	0-0.06	S	<=0.03	0-0.03	S	<=0.25	0-0.25	S	<=0.50	0-0.5	S
R34-3030	8	616	15C	199	<=0.25	0-0.25	s	<=0.06	0-0.06	S	<=0.03	0-0.03	S	<=0.25	0-0.25	S	<=0.50	0-0.5	S
R34-3031	8	593	15C	199	<=0.25	0-0.25	s	<=0.06	0-0.06	S	<=0.03	0-0.03	S	>2.00	2.0-Inf	R	<=0.50	0-0.5	S
R34-3032	12	416	NT	448	<=0.25	0-0.25	s	<=0.06	0-0.06	S	<=0.03	0-0.03	S	<=0.25	0-0.25	S	<=0.50	0-0.5	S
R34-3033	16	507	31	568	<=0.25	0-0.25	s	<=0.06	0-0.06	S	<=0.03	0-0.03	S	<=0.25	0-0.25	S	<=0.50	0-0.5	S
R34-3034	8	4	15C	199	<=0.25	0-0.25	s	<=0.06	0-0.06	S	0.06	0.06-0.06	R	<=0.25	0-0.25	S	<=0.50	0-0.5	S
R34-3035	1	454	6A	460	<=0.25	0-0.25	s	<=0.06	0-0.06	S	<=0.03	0-0.03	S	>2.00	2.0-Inf	R	<=0.50	0-0.5	S
R34-3036	3	244	15A	1914	<=0.25	0-0.25	s	<=0.06	0-0.06	S	0.25	0.25-0.25	R	<=0.25	0-0.25	S	<=0.50	0-0.5	S
R34-3037	16	146	19A	1944	2.00	2.0-2.0	R	>0.50	0.5-Inf	R	2.00	2.0-2.0	R	0.50	0.5-0.5	S	<=0.50	0-0.5	S
R34-3038	16	575	6A	1930	<=0.25	0-0.25	r	<=0.06	0-0.06	S	<=0.03	0-0.03	S	>2.00	2.0-Inf	R	<=0.50	0-0.5	S
R34-3039	12	417	NT	448	<=0.25	0-0.25	s	<=0.06	0-0.06	S	0.12	0.12-0.12	R	<=0.25	0-0.25	S	<=0.50	0-0.5	S
R34-3040	3	242	15A	63	<=0.25	0-0.25	s	>0.50	0.5-Inf	R	<=0.03	0-0.03	S	<=0.25	0-0.25	S	<=0.50	0-0.5	S
R34-3041	10	525	6C	1390	<=0.25	0-0.25	s	<=0.06	0-0.06	S	<=0.03	0-0.03	S	2.00	2.0-2.0	R	<=0.50	0-0.5	S
R34-3043	16	80	19F	654	<=0.25	0-0.25	s	<=0.06	0-0.06	S	<=0.03	0-0.03	S	<=0.25	0-0.25	S	<=0.50	0-0.5	S
R34-3044	11	185	35B	558	1.00	1.0-1.0	R	<=0.06	0-0.06	S	1.00	1.0-1.0	R	<=0.25	0-0.25	S	<=0.50	0-0.5	S
R34-3045	5	549	9V	156	1.00	1.0-1.0	R	<=0.06	0-0.06	S	1.00	1.0-1.0	R	>2.00	2.0-Inf	R	<=0.50	0-0.5	S
R34-3046	16	428	38	393	<=0.25	0-0.25	s	<=0.06	0-0.06	S	<=0.03	0-0.03	S	<=0.25	0-0.25	S	<=0.50	0-0.5	S
R34-3047	6	221	23A	338	<=0.25	0-0.25	s	<=0.06	0-0.06	S	0.12	0.12-0.12	R	<=0.25	0-0.25	S	<=0.50	0-0.5	S
R34-3048	16	195	34	547	<=0.25	0-0.25	s	<=0.06	0-0.06	S	<=0.03	0-0.03	S	<=0.25	0-0.25	S	<=0.50	0-0.5	S
R34-3049	8	61	19A	667	<=0.25	0-0.25	s	<=0.06	0-0.06	S	<=0.03	0-0.03	S	<=0.25	0-0.25	S	<=0.50	0-0.5	S
R34-3050	9	367	23A	6712	<=0.25	0-0.25	s	<=0.06	0-0.06	S	<=0.03	0-0.03	S	<=0.25	0-0.25	S	<=0.50	0-0.5	S
R34-3051	9	362	23A	438	<=0.25	0-0.25	s	<=0.06	0-0.06	S	<=0.03	0-0.03	S	<=0.25	0-0.25	S	<=0.50	0-0.5	S
R34-3052	2	271	11D	62	<=0.25	0-0.25	s	<=0.06	0-0.06	S	<=0.03	0-0.03	S	<=0.25	0-0.25	S	<=0.50	0-0.5	S
R34-3053	10	534	6C	1379	<=0.25	0-0.25	s	>0.50	0.5-Inf	R	<=0.03	0-0.03	S	<=0.25	0-0.25	S	<=0.50	0-0.5	S
R34-3054	2	289	11D	62	<=0.25	0-0.25	s	<=0.06	0-0.06	S	<=0.03	0-0.03	S	<=0.25	0-0.25	S	<=0.50	0-0.5	S
R34-3055	9	402	23A	1839	<=0.25	0-0.25	s	<=0.06	0-0.06	S	<=0.03	0-0.03	S	<=0.25	0-0.25	S	<=0.50	0-0.5	S
R34-3056	16	93	17F	1924	<=0.25	0-0.25	s	<=0.06	0-0.06	S	<=0.03	0-0.03	S	<=0.25	0-0.25	S	<=0.50	0-0.5	S
R34-3057	9	363	23A	438	<=0.25	0-0.25	s	<=0.06	0-0.06	S	<=0.03	0-0.03	S	<=0.25	0-0.25	S	<=0.50	0-0.5	S
R34-3058	15	142	19F	236	0.50	0.5-0.5	R	>0.50	0.5-Inf	R	2.00	2.0-2.0	R	>2.00	2.0-Inf	R	>4.00	4.0-Inf	R
R34-3059	16	501	18C	1073	<=0.25	0-0.25	s	<=0.06	0-0.06	S	<=0.03	0-0.03	S	<=0.25	0-0.25	S	<=0.50	0-0.5	S
R34-3060	10	533	6C	1379	<=0.25	0-0.25	s	<=0.06	0-0.06	S	<=0.03	0-0.03	S	<=0.25	0-0.25	S	<=0.50	0-0.5	S
R34-3061	8	63	19A	667	<=0.25	0-0.25	s	<=0.06	0-0.06	S	<=0.03	0-0.03	S	<=0.25	0-0.25	S	<=0.50	0-0.5	S
R34-3062	16	440	16F	659	<=0.25	0-0.25	s	<=0.06	0-0.06	S	0.06	0.06-0.06	R	<=0.25	0-0.25	S	<=0.50	0-0.5	S
R34-3063	8	1	15B	199	<=0.25	0-0.25	s	<=0.06	0-0.06	S	<=0.03	0-0.03	S	<=0.25	0-0.25	S	<=0.50	0-0.5	S
R34-3064	3	252	15A	63	<=0.25	0-0.25	s	>0.50	0.5-Inf	R	0.12	0.12-0.12	R	>2.00	2.0-Inf	R	>4.00	4.0-Inf	R
R34-3065	16	430	38	393	<=0.25	0-0.25	s	<=0.06	0-0.06	S	0.25	0.25-0.25	R	<=0.25	0-0.25	S	<=0.50	0-0.5	S
R34-3067	9	404	23A	1839	<=0.25	0-0.25	s	<=0.06	0-0.06	S	1.00	1.0-1.0	R	>2.00	2.0-Inf	R	<=0.50	0-0.5	S
R34-3068	8	41	19A	199	<=0.25	0-0.25	s	<=0.06	0-0.06	S	0.12	0.12-0.12	R	<=0.25	0-0.25	S	<=0.50	0-0.5	S
R34-3069	11	189	35B	558	0.50	0.5-0.5	R	<=0.06	0-0.06	S	0.06	0.06-0.06	R	>2.00	2.0-Inf	R	<=0.50	0-0.5	S
R34-3070	16	81	19F	654	<=0.25	0-0.25	s	<=0.06	0-0.06	S	2.00	2.0-2.0	R	<=0.25	0-0.25	S	<=0.50	0-0.5	S
R34-3071	2	278	11D	62	<=0.25	0-0.25	s	<=0.06	0-0.06	S	<=0.03	0-0.03	S	<=0.25	0-0.25	S	<=0.50	0-0.5	S
R34-3072	10	513	6C	1390	<=0.25	0-0.25	s	<=0.06	0-0.06	S	<=0.03	0-0.03	S	<=0.25	0-0.25	S	<=0.50	0-0.5	S
R34-3073	8	56	19A	199	<=0.25	0-0.25	s	<=0.06	0-0.06	S	0.06	0.06-0.06	R	<=0.25	0-0.25	S	<=0.50	0-0.5	S
R34-3074	11	178	35B	558	0.50	0.5-0.5	R	<=0.06	0-0.06	S	0.06	0.06-0.06	R	<=0.25	0-0.25	S	<=0.50	0-0.5	S
R34-3075	1	445	6A	460	<=0.25	0-0.25	s	<=0.06	0-0.06	S	<=0.03	0-0.03	S	<=0.25	0-0.25	S	<=0.50	0-0.5	S
R34-3076	9	369	23F	36	<=0.25	0-0.25	s	<=0.06	0-0.06	S	<=0.03	0-0.03	S	<=0.25	0-0.25	S	<=0.50	0-0.5	S
R34-3077	3	246	15A	63	<=0.25	0-0.25	s	>0.50	0.5-Inf	R	0.12	0.12-0.12	R	1.00	1.0-1.0	R	>4.00	4.0-Inf	R
R34-3078	16	117	3	180	<=0.25	0-0.25	s	<=0.06	0-0.06	S	<=0.03	0-0.03	S	<=0.25	0-0.25	S	<=0.50	0-0.5	S
R34-3079	8	20	19A	199	<=0.25	0-0.25	s	<=0.06	0-0.06	S	0.25	0.25-0.25	R	<=0.25	0-0.25	S	<=0.50	0-0.5	S
R34-3080	2	311	11D	62	<=0.25	0-0.25	s	<=0.06	0-0.06	S	<=0.03	0-0.03	S	<=0.25	0-0.25	S	<=0.50	0-0.5	S
R34-3081	2	272	11D	62	<=0.25	0-0.25	s	<=0.06	0-0.06	S	<=0.03	0-0.03	S	<=0.25	0-0.25	S	<=0.50	0-0.5	S
R34-3082	4	337	22F	1337	<=0.25	0-0.25	s	<=0.06	0-0.06	S	0.06	0.06-0.06	R	<=0.25	0-0.25	S	<=0.50	0-0.5	S
R34-3083	11	164	35B	558	1.00	1.0-1.0	R	<=0.06	0-0.06	S	2.00	2.0-2.0	R	<=0.25	0-0.25	S	<=0.50	0-0.5	S
R34-3084	16	108	3	180	<=0.25	0-0.25	s	<=0.06	0-0.06	S	<=0.03	0-0.03	S	<=0.25	0-0.25	S	<=0.50	0-0.5	S
R34-3085	15	122	19F	271	>2.00	2.0-Inf	R	>0.50	0.5-Inf	R	4.00	4.0-4.0	R	>2.00	2.0-Inf	R	>4.00	4.0-Inf	R
R34-3086	16	201	6C	547	<=0.25	0-0.25	s	<=0.06	0-0.06	S	<=0.03	0-0.03	S	<=0.25	0-0.25	S	<=0.50	0-0.5	S
R34-3087	11	163	35B	558	0.50	0.5-0.5	R	<=0.06	0-0.06	S	1.00	1.0-1.0	R	<=0.25	0-0.25	S	<=0.50	0-0.5	S
R34-3088	12	413	NT	344	NA	0-Inf	s	NA	0-Inf	r	NA	0-Inf	s	NA	0-Inf	s	NA	0-Inf	s
R34-3089	10	520	6C	1390	<=0.25	0-0.25	s	<=0.06	0-0.06	S	<=0.03	0-0.03	S	<=0.25	0-0.25	S	<=0.50	0-0.5	S
R34-3090	4	336	22F	1337	<=0.25	0-0.25	s	<=0.06	0-0.06	S	0.06	0.06-0.06	R	<=0.25	0-0.25	S	<=0.50	0-0.5	S
R34-3091	4	353	22F	433	<=0.25	0-0.25	s	<=0.06	0-0.06	S	<=0.03	0-0.03	S	<=0.25	0-0.25	S	<=0.50	0-0.5	S
R34-3092	10	521	6C	1390	<=0.25	0-0.25	s	<=0.06	0-0.06	S	<=0.03	0-0.03	S	1.00	1.0-1.0	R	<=0.50	0-0.5	S
R34-3093	5	542	19A	1925	<=0.25	0-0.25	s	>0.50	0.5-Inf	R	0.25	0.25-0.25	R	>2.00	2.0-Inf	R	<=0.50	0-0.5	S
R34-3094	15	136	19F	236	1.00	1.0-1.0	R	>0.50	0.5-Inf	R	2.00	2.0-2.0	R	1.00	1.0-1.0	R	>4.00	4.0-Inf	R
R34-3095	2	304	11D	62	<=0.25	0-0.25	s	<=0.06	0-0.06	S	<=0.03	0-0.03	S	>2.00	2.0-Inf	R	<=0.50	0-0.5	S
R34-3096	13	567	6B	1928	<=0.25	0-0.25	s	>0.50	0.5-Inf	R	0.25	0.25-0.25	R	<=0.25	0-0.25	S	<=0.50	0-0.5	S
R34-3097	11	150	35B	558	0.50	0.5-0.5	R	<=0.06	0-0.06	S	2.00	2.0-2.0	R	<=0.25	0-0.25	S	<=0.50	0-0.5	S
R34-3098	15	138	19F	1941	<=0.25	0-0.25	r	>0.50	0.5-Inf	R	1.00	1.0-1.0	R	>2.00	2.0-Inf	R	>4.00	4.0-Inf	R
R34-3099	13	561	6B	1927	<=0.25	0-0.25	r	>0.50	0.5-Inf	R	0.25	0.25-0.25	R	<=0.25	0-0.25	S	<=0.50	0-0.5	S
R34-3100	13	556	6B	690	<=0.25	0-0.25	s	<=0.06	0-0.06	S	0.12	0.12-0.12	R	<=0.25	0-0.25	S	<=0.50	0-0.5	S
R34-3101	16	110	3	180	<=0.25	0-0.25	s	<=0.06	0-0.06	S	<=0.03	0-0.03	S	<=0.25	0-0.25	S	<=0.50	0-0.5	S
R34-3102	16	260	18C	496	<=0.25	0-0.25	s	>0.50	0.5-Inf	R	0.12	0.12-0.12	R	>2.00	2.0-Inf	R	<=0.50	0-0.5	S
R34-3103	8	31	19A	199	<=0.25	0-0.25	r	<=0.06	0-0.06	S	<=0.03	0-0.03	S	1.00	1.0-1.0	R	<=0.50	0-0.5	S
R34-3108	16	73	NT	2011	1.00	1.0-1.0	R	<=0.06	0-0.06	S	2.00	2.0-2.0	R	<=0.25	0-0.25	S	<=0.50	0-0.5	S
R34-3109	5	540	15B	162	NA	0-Inf	s	NA	0-Inf	s	NA	0-Inf	s	NA	0-Inf	s	NA	0-Inf	s
R34-3110	8	62	19A	1935	<=0.25	0-0.25	s	<=0.06	0-0.06	S	<=0.03	0-0.03	S	<=0.25	0-0.25	S	<=0.50	0-0.5	S
R34-3111	1	472	10A	816	<=0.25	0-0.25	s	<=0.06	0-0.06	S	0.12	0.12-0.12	R	<=0.25	0-0.25	S	<=0.50	0-0.5	S
R34-3112	1	491	35F	498	<=0.25	0-0.25	s	<=0.06	0-0.06	S	<=0.03	0-0.03	S	<=0.25	0-0.25	S	<=0.50	0-0.5	S
R34-3113	16	74	19F	43	<=0.25	0-0.25	s	<=0.06	0-0.06	S	<=0.03	0-0.03	S	<=0.25	0-0.25	S	<=0.50	0-0.5	S
R34-3114	9	392	23B	439	<=0.25	0-0.25	s	<=0.06	0-0.06	S	<=0.03	0-0.03	S	<=0.25	0-0.25	S	<=0.50	0-0.5	S
R34-3115	16	197	34	547	<=0.25	0-0.25	s	<=0.06	0-0.06	S	<=0.03	0-0.03	S	<=0.25	0-0.25	S	<=0.50	0-0.5	S
R34-3116	8	48	19A	199	<=0.25	0-0.25	s	<=0.06	0-0.06	S	<=0.03	0-0.03	S	<=0.25	0-0.25	S	<=0.50	0-0.5	S
R34-3118	1	484	35F	498	<=0.25	0-0.25	s	<=0.06	0-0.06	S	<=0.03	0-0.03	S	<=0.25	0-0.25	S	<=0.50	0-0.5	S
R34-3119	11	188	35B	558	0.50	0.5-0.5	R	<=0.06	0-0.06	S	1.00	1.0-1.0	R	2.00	2.0-2.0	R	<=0.50	0-0.5	S
R34-3120	1	492	35F	498	<=0.25	0-0.25	s	<=0.06	0-0.06	S	<=0.03	0-0.03	S	<=0.25	0-0.25	S	<=0.50	0-0.5	S
R34-3121	16	265	33F	100	<=0.25	0-0.25	s	<=0.06	0-0.06	S	<=0.03	0-0.03	S	<=0.25	0-0.25	S	<=0.50	0-0.5	S
R34-3122	16	67	35B	452	<=0.25	0-0.25	s	<=0.06	0-0.06	S	<=0.03	0-0.03	S	<=0.25	0-0.25	S	<=0.50	0-0.5	S
R34-3123	6	224	23A	338	<=0.25	0-0.25	s	<=0.06	0-0.06	S	0.12	0.12-0.12	R	<=0.25	0-0.25	S	<=0.50	0-0.5	S
R34-3124	8	21	19A	199	<=0.25	0-0.25	s	<=0.06	0-0.06	S	0.06	0.06-0.06	R	<=0.25	0-0.25	S	<=0.50	0-0.5	S
R34-3125	10	523	6C	1390	<=0.25	0-0.25	s	<=0.06	0-0.06	S	<=0.03	0-0.03	S	2.00	2.0-2.0	R	<=0.50	0-0.5	S
R34-3126	3	249	15A	63	<=0.25	0-0.25	s	>0.50	0.5-Inf	R	0.25	0.25-0.25	R	2.00	2.0-2.0	R	>4.00	4.0-Inf	R
R34-3127	9	401	23A	1839	<=0.25	0-0.25	s	<=0.06	0-0.06	S	<=0.03	0-0.03	S	<=0.25	0-0.25	S	<=0.50	0-0.5	S
R34-3130	3	250	15A	63	<=0.25	0-0.25	s	>0.50	0.5-Inf	R	0.25	0.25-0.25	R	2.00	2.0-2.0	R	>4.00	4.0-Inf	R
R34-3131	11	171	35B	558	1.00	1.0-1.0	R	<=0.06	0-0.06	S	2.00	2.0-2.0	R	<=0.25	0-0.25	S	<=0.50	0-0.5	S
R34-3136	6	205	23F	342	<=0.25	0-0.25	s	>0.50	0.5-Inf	R	0.12	0.12-0.12	R	0.50	0.5-0.5	S	>4.00	4.0-Inf	R
R34-3137	16	87	19F	425	<=0.25	0-0.25	s	<=0.06	0-0.06	S	>4.00	4.0-Inf	R	<=0.25	0-0.25	S	<=0.50	0-0.5	S
R34-3138	3	253	15A	63	<=0.25	0-0.25	s	>0.50	0.5-Inf	R	0.25	0.25-0.25	R	>2.00	2.0-Inf	R	>4.00	4.0-Inf	R
R34-3139	11	167	35B	558	1.00	1.0-1.0	R	<=0.06	0-0.06	S	2.00	2.0-2.0	R	<=0.25	0-0.25	S	<=0.50	0-0.5	S
R34-3140	8	594	15B	199	<=0.25	0-0.25	s	<=0.06	0-0.06	S	0.06	0.06-0.06	R	1.00	1.0-1.0	R	<=0.50	0-0.5	S
R34-3141	15	120	19F	271	1.00	1.0-1.0	R	>0.50	0.5-Inf	R	4.00	4.0-4.0	R	>2.00	2.0-Inf	R	>4.00	4.0-Inf	R
R34-3142	15	121	19F	271	1.00	1.0-1.0	R	>0.50	0.5-Inf	R	4.00	4.0-4.0	R	>2.00	2.0-Inf	R	>4.00	4.0-Inf	R
R34-3143	4	352	22F	433	<=0.25	0-0.25	s	<=0.06	0-0.06	S	0.12	0.12-0.12	R	<=0.25	0-0.25	S	<=0.50	0-0.5	S
R34-3144	8	604	15C	199	<=0.25	0-0.25	s	>0.50	0.5-Inf	R	<=0.03	0-0.03	S	<=0.25	0-0.25	S	<=0.50	0-0.5	S
R34-3146	16	424	38	393	<=0.25	0-0.25	s	<=0.06	0-0.06	S	<=0.03	0-0.03	S	<=0.25	0-0.25	S	<=0.50	0-0.5	S
R34-3147	2	276	11D	1913	<=0.25	0-0.25	s	<=0.06	0-0.06	S	<=0.03	0-0.03	S	<=0.25	0-0.25	S	<=0.50	0-0.5	S
R34-3149	2	267	11D	408	<=0.25	0-0.25	s	<=0.06	0-0.06	S	<=0.03	0-0.03	S	<=0.25	0-0.25	S	<=0.50	0-0.5	S
R34-3150	3	243	15A	1914	<=0.25	0-0.25	s	<=0.06	0-0.06	S	0.25	0.25-0.25	R	<=0.25	0-0.25	S	<=0.50	0-0.5	S
R34-3151	13	568	6B	1876	<=0.25	0-0.25	s	>0.50	0.5-Inf	R	0.25	0.25-0.25	R	<=0.25	0-0.25	S	<=0.50	0-0.5	S
R34-3153	8	612	15C	199	<=0.25	0-0.25	s	<=0.06	0-0.06	S	<=0.03	0-0.03	S	<=0.25	0-0.25	S	<=0.50	0-0.5	S
R34-3154	8	615	15B	199	<=0.25	0-0.25	s	<=0.06	0-0.06	S	<=0.03	0-0.03	S	<=0.25	0-0.25	S	<=0.50	0-0.5	S
R34-3155	2	277	11D	62	<=0.25	0-0.25	s	<=0.06	0-0.06	S	<=0.03	0-0.03	S	<=0.25	0-0.25	S	<=0.50	0-0.5	S
R34-3156	2	307	11D	62	<=0.25	0-0.25	s	<=0.06	0-0.06	S	<=0.03	0-0.03	S	<=0.25	0-0.25	S	<=0.50	0-0.5	S
R34-3157	1	465	10A	97	<=0.25	0-0.25	s	<=0.06	0-0.06	S	<=0.03	0-0.03	S	<=0.25	0-0.25	S	<=0.50	0-0.5	S
R34-3158	3	251	15A	63	<=0.25	0-0.25	s	>0.50	0.5-Inf	R	0.25	0.25-0.25	R	>2.00	2.0-Inf	R	>4.00	4.0-Inf	R
R34-3159	8	596	15C	1932	<=0.25	0-0.25	s	0.12	0.12-0.12	S	<=0.03	0-0.03	S	<=0.25	0-0.25	S	<=0.50	0-0.5	S
R34-3160	8	586	15C	199	<=0.25	0-0.25	s	<=0.06	0-0.06	S	<=0.03	0-0.03	S	<=0.25	0-0.25	S	<=0.50	0-0.5	S
R34-3163	7	96	7A	191	<=0.25	0-0.25	s	<=0.06	0-0.06	S	<=0.03	0-0.03	S	<=0.25	0-0.25	S	<=0.50	0-0.5	S
R34-3164	11	166	35B	1947	1.00	1.0-1.0	R	<=0.06	0-0.06	S	2.00	2.0-2.0	R	<=0.25	0-0.25	S	<=0.50	0-0.5	S
R34-3165	11	182	35B	558	1.00	1.0-1.0	R	>0.50	0.5-Inf	R	2.00	2.0-2.0	R	<=0.25	0-0.25	S	<=0.50	0-0.5	S
R34-3166	1	442	6A	460	<=0.25	0-0.25	s	<=0.06	0-0.06	S	<=0.03	0-0.03	S	<=0.25	0-0.25	S	<=0.50	0-0.5	S
R34-3167	4	345	22F	433	<=0.25	0-0.25	s	<=0.06	0-0.06	S	0.06	0.06-0.06	R	<=0.25	0-0.25	S	<=0.50	0-0.5	S
R34-3168	14	324	6A	376	0.50	0.5-0.5	R	>0.50	0.5-Inf	R	2.00	2.0-2.0	R	>2.00	2.0-Inf	R	<=0.50	0-0.5	S
R34-3169	9	393	23B	439	<=0.25	0-0.25	s	<=0.06	0-0.06	S	<=0.03	0-0.03	S	<=0.25	0-0.25	S	<=0.50	0-0.5	S
R34-3170	2	268	11D	62	<=0.25	0-0.25	s	<=0.06	0-0.06	S	<=0.03	0-0.03	S	<=0.25	0-0.25	S	<=0.50	0-0.5	S
R34-3171	14	323	6A	376	0.50	0.5-0.5	R	>0.50	0.5-Inf	R	1.00	1.0-1.0	R	>2.00	2.0-Inf	R	<=0.50	0-0.5	S
R34-3172	11	176	35B	3632	1.00	1.0-1.0	R	>0.50	0.5-Inf	R	2.00	2.0-2.0	R	<=0.25	0-0.25	S	>4.00	4.0-Inf	R
R34-3173	16	264	33F	100	<=0.25	0-0.25	s	<=0.06	0-0.06	S	<=0.03	0-0.03	S	1.00	1.0-1.0	R	<=0.50	0-0.5	S
R34-3174	9	403	23A	1839	<=0.25	0-0.25	s	<=0.06	0-0.06	S	<=0.03	0-0.03	S	<=0.25	0-0.25	S	<=0.50	0-0.5	S
R34-3175	8	17	15C	199	<=0.25	0-0.25	s	<=0.06	0-0.06	S	<=0.03	0-0.03	S	<=0.25	0-0.25	S	<=0.50	0-0.5	S
R34-3176	16	327	34	1902	<=0.25	0-0.25	r	<=0.06	0-0.06	S	<=0.03	0-0.03	S	<=0.25	0-0.25	S	<=0.50	0-0.5	S
R34-3177	9	357	23A	42	<=0.25	0-0.25	s	<=0.06	0-0.06	S	<=0.03	0-0.03	S	<=0.25	0-0.25	S	<=0.50	0-0.5	S
R34-3178	1	489	35F	498	<=0.25	0-0.25	s	<=0.06	0-0.06	S	<=0.03	0-0.03	S	<=0.25	0-0.25	S	<=0.50	0-0.5	S
R34-3179	3	238	15A	1915	<=0.25	0-0.25	r	>0.50	0.5-Inf	R	0.25	0.25-0.25	R	>2.00	2.0-Inf	R	>4.00	4.0-Inf	R
R34-3180	13	554	6B	690	<=0.25	0-0.25	s	<=0.06	0-0.06	S	0.12	0.12-0.12	R	<=0.25	0-0.25	S	<=0.50	0-0.5	S
R34-3181	9	382	23F	1909	<=0.25	0-0.25	r	<=0.06	0-0.06	S	<=0.03	0-0.03	S	>2.00	2.0-Inf	R	<=0.50	0-0.5	S
R34-3182	1	471	10A	816	<=0.25	0-0.25	s	<=0.06	0-0.06	S	<=0.03	0-0.03	S	<=0.25	0-0.25	S	<=0.50	0-0.5	S
R34-3183	16	584	19A	276	0.50	0.5-0.5	R	>0.50	0.5-Inf	R	2.00	2.0-2.0	R	1.00	1.0-1.0	R	>4.00	4.0-Inf	R
R34-3184	1	469	10A	816	<=0.25	0-0.25	s	<=0.06	0-0.06	S	<=0.03	0-0.03	S	<=0.25	0-0.25	S	<=0.50	0-0.5	S
R34-3185	8	51	19A	199	<=0.25	0-0.25	s	<=0.06	0-0.06	S	0.12	0.12-0.12	R	<=0.25	0-0.25	S	<=0.50	0-0.5	S
R34-3186	6	212	6A	138	<=0.25	0-0.25	s	<=0.06	0-0.06	S	<=0.03	0-0.03	S	<=0.25	0-0.25	S	<=0.50	0-0.5	S
R34-3187	4	338	22F	433	<=0.25	0-0.25	s	<=0.06	0-0.06	S	<=0.03	0-0.03	S	<=0.25	0-0.25	S	<=0.50	0-0.5	S
R34-3188	8	3	15C	199	<=0.25	0-0.25	s	<=0.06	0-0.06	S	0.06	0.06-0.06	R	<=0.25	0-0.25	S	<=0.50	0-0.5	S
R34-3189	4	355	22F	433	<=0.25	0-0.25	s	<=0.06	0-0.06	S	<=0.03	0-0.03	S	<=0.25	0-0.25	S	<=0.50	0-0.5	S
R34-3190	16	115	3	180	<=0.25	0-0.25	s	<=0.06	0-0.06	S	<=0.03	0-0.03	S	<=0.25	0-0.25	S	<=0.50	0-0.5	S
R34-3191	1	479	35F	498	<=0.25	0-0.25	s	<=0.06	0-0.06	S	<=0.03	0-0.03	S	<=0.25	0-0.25	S	<=0.50	0-0.5	S
R34-3192	8	589	15C	199	<=0.25	0-0.25	s	<=0.06	0-0.06	S	0.06	0.06-0.06	R	<=0.25	0-0.25	S	<=0.50	0-0.5	S
R34-3193	16	85	19F	1903	<=0.25	0-0.25	s	<=0.06	0-0.06	S	<=0.03	0-0.03	S	<=0.25	0-0.25	S	<=0.50	0-0.5	S
R34-3194	6	207	6A	5006	<=0.25	0-0.25	s	<=0.06	0-0.06	S	<=0.03	0-0.03	S	<=0.25	0-0.25	S	<=0.50	0-0.5	S
R34-3195	9	391	23B	439	<=0.25	0-0.25	s	>0.50	0.5-Inf	R	<=0.03	0-0.03	S	<=0.25	0-0.25	S	<=0.50	0-0.5	S
R34-3196	16	503	18C	113	<=0.25	0-0.25	s	<=0.06	0-0.06	S	<=0.03	0-0.03	S	0.50	0.5-0.5	S	<=0.50	0-0.5	S
R34-3197	8	58	19A	199	<=0.25	0-0.25	s	<=0.06	0-0.06	S	0.12	0.12-0.12	R	<=0.25	0-0.25	S	<=0.50	0-0.5	S
R34-3198	16	91	19F	425	<=0.25	0-0.25	s	<=0.06	0-0.06	S	<=0.03	0-0.03	S	<=0.25	0-0.25	S	<=0.50	0-0.5	S
R34-3199	3	240	19A	63	<=0.25	0-0.25	r	>0.50	0.5-Inf	R	0.25	0.25-0.25	R	<=0.25	0-0.25	S	>4.00	4.0-Inf	R
R34-3200	15	137	19F	236	1.00	1.0-1.0	R	>0.50	0.5-Inf	R	2.00	2.0-2.0	R	1.00	1.0-1.0	R	>4.00	4.0-Inf	R
R34-3201	14	317	6A	1921	2.00	2.0-2.0	R	>0.50	0.5-Inf	R	4.00	4.0-4.0	R	>2.00	2.0-Inf	R	<=0.50	0-0.5	S
R34-3202	16	112	3	180	<=0.25	0-0.25	s	<=0.06	0-0.06	S	<=0.03	0-0.03	S	<=0.25	0-0.25	S	<=0.50	0-0.5	S
R34-3203	2	279	11D	62	<=0.25	0-0.25	s	<=0.06	0-0.06	S	<=0.03	0-0.03	S	2.00	2.0-2.0	R	<=0.50	0-0.5	S
R34-3204	11	172	35B	558	1.00	1.0-1.0	R	<=0.06	0-0.06	S	2.00	2.0-2.0	R	<=0.25	0-0.25	S	<=0.50	0-0.5	S
R34-3205	8	600	15C	199	<=0.25	0-0.25	s	<=0.06	0-0.06	S	<=0.03	0-0.03	S	<=0.25	0-0.25	S	<=0.50	0-0.5	S
R34-3206	8	599	15C	199	<=0.25	0-0.25	s	<=0.06	0-0.06	S	0.06	0.06-0.06	R	<=0.25	0-0.25	S	<=0.50	0-0.5	S
R34-3207	15	134	19F	1943	1.00	1.0-1.0	R	>0.50	0.5-Inf	R	2.00	2.0-2.0	R	0.50	0.5-0.5	S	>4.00	4.0-Inf	R
R34-3208	2	280	11D	62	<=0.25	0-0.25	s	<=0.06	0-0.06	S	<=0.03	0-0.03	S	<=0.25	0-0.25	S	<=0.50	0-0.5	S
R34-3209	6	222	23A	338	<=0.25	0-0.25	s	<=0.06	0-0.06	S	0.12	0.12-0.12	R	<=0.25	0-0.25	S	<=0.50	0-0.5	S
R34-3210	13	564	6B	1876	<=0.25	0-0.25	r	>0.50	0.5-Inf	R	0.50	0.5-0.5	R	<=0.25	0-0.25	S	<=0.50	0-0.5	S
R34-3211	13	563	6B	1876	<=0.25	0-0.25	r	>0.50	0.5-Inf	R	0.25	0.25-0.25	R	<=0.25	0-0.25	S	<=0.50	0-0.5	S
R34-3212	8	585	15C	199	<=0.25	0-0.25	s	<=0.06	0-0.06	S	0.06	0.06-0.06	R	<=0.25	0-0.25	S	<=0.50	0-0.5	S
R34-3213	1	480	35F	498	<=0.25	0-0.25	s	<=0.06	0-0.06	S	0.06	0.06-0.06	R	<=0.25	0-0.25	S	<=0.50	0-0.5	S
R34-3214	2	287	11D	62	<=0.25	0-0.25	s	<=0.06	0-0.06	S	<=0.03	0-0.03	S	<=0.25	0-0.25	S	<=0.50	0-0.5	S
R34-3215	5	544	19A	1925	<=0.25	0-0.25	s	>0.50	0.5-Inf	R	0.25	0.25-0.25	R	>2.00	2.0-Inf	R	<=0.50	0-0.5	S
R34-3216	1	486	35F	498	<=0.25	0-0.25	s	<=0.06	0-0.06	S	0.06	0.06-0.06	R	<=0.25	0-0.25	S	<=0.50	0-0.5	S
R34-3217	16	109	3	180	<=0.25	0-0.25	s	<=0.06	0-0.06	S	<=0.03	0-0.03	S	<=0.25	0-0.25	S	<=0.50	0-0.5	S
R34-3218	8	54	19A	199	<=0.25	0-0.25	s	<=0.06	0-0.06	S	0.12	0.12-0.12	R	<=0.25	0-0.25	S	<=0.50	0-0.5	S
R34-3219	7	100	7A	191	<=0.25	0-0.25	s	<=0.06	0-0.06	S	0.06	0.06-0.06	R	<=0.25	0-0.25	S	<=0.50	0-0.5	S
R34-3220	1	457	6A	460	<=0.25	0-0.25	s	<=0.06	0-0.06	S	0.12	0.12-0.12	R	>2.00	2.0-Inf	R	<=0.50	0-0.5	S
R34-3221	15	133	19A	320	>2.00	2.0-Inf	R	>0.50	0.5-Inf	R	>4.00	4.0-Inf	R	>2.00	2.0-Inf	R	>4.00	4.0-Inf	R
R34-3222	1	452	6A	460	<=0.25	0-0.25	s	<=0.06	0-0.06	S	0.12	0.12-0.12	R	>2.00	2.0-Inf	R	<=0.50	0-0.5	S
R34-3223	16	68	35B	452	<=0.25	0-0.25	s	<=0.06	0-0.06	S	<=0.03	0-0.03	S	<=0.25	0-0.25	S	<=0.50	0-0.5	S
R34-3224	16	86	19F	425	<=0.25	0-0.25	s	<=0.06	0-0.06	S	0.06	0.06-0.06	R	<=0.25	0-0.25	S	<=0.50	0-0.5	S
R34-3225	3	258	15A	63	<=0.25	0-0.25	s	>0.50	0.5-Inf	R	0.25	0.25-0.25	R	<=0.25	0-0.25	S	>4.00	4.0-Inf	R
R34-3226	3	259	15A	63	<=0.25	0-0.25	s	>0.50	0.5-Inf	R	0.25	0.25-0.25	R	<=0.25	0-0.25	S	>4.00	4.0-Inf	R
R34-3227	11	174	35B	558	1.00	1.0-1.0	R	<=0.06	0-0.06	S	2.00	2.0-2.0	R	<=0.25	0-0.25	S	<=0.50	0-0.5	S
R34-3228	2	310	11D	62	<=0.25	0-0.25	s	<=0.06	0-0.06	S	0.06	0.06-0.06	R	<=0.25	0-0.25	S	<=0.50	0-0.5	S
R34-3229	11	158	35B	558	1.00	1.0-1.0	R	<=0.06	0-0.06	S	2.00	2.0-2.0	R	<=0.25	0-0.25	S	<=0.50	0-0.5	S
R34-3230	16	331	14	124	<=0.25	0-0.25	s	<=0.06	0-0.06	S	0.06	0.06-0.06	R	<=0.25	0-0.25	S	<=0.50	0-0.5	S
R34-3231	16	330	14	124	<=0.25	0-0.25	s	<=0.06	0-0.06	S	0.06	0.06-0.06	R	<=0.25	0-0.25	S	<=0.50	0-0.5	S
R52DJ	2	297	11D	62	0.023	0.023-0.023	S	0.094	0.094-0.094	S	0.023	0.023-0.023	S	0.38	0.38-0.38	S	NA	0-Inf	s
RAV85	2	290	11D	62	0.023	0.023-0.023	S	0.064	0.064-0.064	S	0.023	0.023-0.023	S	0.19	0.19-0.19	S	NA	0-Inf	s
RCBGR	8	33	19A	199	0.5	0.5-0.5	R	6	6.0-6.0	R	0.5	0.5-0.5	R	>32	32.0-Inf	R	NA	0-Inf	s
RD7KX	16	437	16F	659	0.023	0.023-0.023	S	0.064	0.064-0.064	S	0.023	0.023-0.023	S	0.064	0.064-0.064	S	NA	0-Inf	s
REAOU	11	186	35B	558	1.5	1.5-1.5	R	0.094	0.094-0.094	S	2	2.0-2.0	R	0.25	0.25-0.25	S	NA	0-Inf	s
REQGJ	8	42	19A	199	0.064	0.064-0.064	S	0.064	0.064-0.064	S	0.094	0.094-0.094	R	0.125	0.125-0.125	S	NA	0-Inf	s
RJBFJ	7	105	7A	191	0.023	0.023-0.023	S	0.094	0.094-0.094	S	0.023	0.023-0.023	S	0.19	0.19-0.19	S	NA	0-Inf	s
RL36E	8	38	19A	199	0.064	0.064-0.064	S	0.064	0.064-0.064	S	0.094	0.094-0.094	R	0.19	0.19-0.19	S	NA	0-Inf	s
RMEOX	8	37	19A	1673	0.094	0.094-0.094	S	0.064	0.064-0.064	S	0.125	0.125-0.125	R	0.125	0.125-0.125	S	NA	0-Inf	s
RN3X8	1	470	10A	816	0.032	0.032-0.032	S	0.094	0.094-0.094	S	0.023	0.023-0.023	S	0.25	0.25-0.25	S	NA	0-Inf	s
RQ6NH	2	309	11D	62	0.032	0.032-0.032	S	0.032	0.032-0.032	S	0.032	0.032-0.032	S	0.19	0.19-0.19	S	NA	0-Inf	s
RS9D2	11	190	35B	558	1	1.0-1.0	R	0.047	0.047-0.047	S	1.5	1.5-1.5	R	1	1.0-1.0	R	NA	0-Inf	s
RUJ90	1	473	10A	816	0.023	0.023-0.023	S	0.047	0.047-0.047	S	0.023	0.023-0.023	S	0.19	0.19-0.19	S	NA	0-Inf	s
RWZJE	4	342	22F	433	0.016	0.016-0.016	S	0.047	0.047-0.047	S	0.016	0.016-0.016	S	0.125	0.125-0.125	S	NA	0-Inf	s
RZPNF	8	44	19A	199	0.064	0.064-0.064	S	0.064	0.064-0.064	S	0.125	0.125-0.125	R	0.75	0.75-0.75	S	NA	0-Inf	s
SEOTT	10	535	6C	1379	0.023	0.023-0.023	S	0.064	0.064-0.064	S	0.016	0.016-0.016	S	0.19	0.19-0.19	S	NA	0-Inf	s
SHTPB	16	436	16F	659	0.023	0.023-0.023	S	0.094	0.094-0.094	S	0.023	0.023-0.023	S	0.094	0.094-0.094	S	NA	0-Inf	s
SLXY1	3	248	15A	63	0.094	0.094-0.094	S	>256	256.0-Inf	R	0.19	0.19-0.19	R	3	3.0-3.0	R	NA	0-Inf	r
SQADW	16	83	19F	654	0.023	0.023-0.023	S	0.094	0.094-0.094	S	0.023	0.023-0.023	S	0.19	0.19-0.19	S	NA	0-Inf	s
STPDE	5	537	9V	162	0.023	0.023-0.023	S	0.094	0.094-0.094	S	0.023	0.023-0.023	S	0.25	0.25-0.25	S	NA	0-Inf	s
T14BF	2	288	11D	62	0.023	0.023-0.023	S	0.064	0.064-0.064	S	0.023	0.023-0.023	S	0.19	0.19-0.19	S	NA	0-Inf	s
T7IZ1	9	376	23B	36	0.032	0.032-0.032	S	0.064	0.064-0.064	S	0.023	0.023-0.023	S	0.125	0.125-0.125	S	NA	0-Inf	s
T8K26	3	257	15A	63	0.19	0.19-0.19	S	>256	256.0-Inf	R	0.25	0.25-0.25	R	0.25	0.25-0.25	S	NA	0-Inf	r
T8Z8O	11	179	35B	558	1	1.0-1.0	R	0.064	0.064-0.064	S	1.5	1.5-1.5	R	0.19	0.19-0.19	S	NA	0-Inf	s
TEF7S	9	366	23A	190	0.023	0.023-0.023	S	0.094	0.094-0.094	S	0.023	0.023-0.023	S	0.19	0.19-0.19	S	NA	0-Inf	s
TG9A8	8	13	15C	199	0.032	0.032-0.032	S	0.064	0.064-0.064	S	0.023	0.023-0.023	S	0.125	0.125-0.125	S	NA	0-Inf	s
TJRUQ	16	77	19F	43	0.016	0.016-0.016	S	0.064	0.064-0.064	S	0.023	0.023-0.023	S	0.19	0.19-0.19	S	NA	0-Inf	s
TV66E	6	232	23A	338	0.094	0.094-0.094	S	0.032	0.032-0.032	S	0.094	0.094-0.094	R	0.19	0.19-0.19	S	NA	0-Inf	s
U3EO1	16	204	7A	1176	0.032	0.032-0.032	S	0.047	0.047-0.047	S	0.023	0.023-0.023	S	0.19	0.19-0.19	S	NA	0-Inf	s
UB6XH	6	211	6A	138	0.016	0.016-0.016	S	0.047	0.047-0.047	S	0.023	0.023-0.023	S	0.25	0.25-0.25	S	NA	0-Inf	s
UFG1A	7	101	7F	191	0.023	0.023-0.023	S	0.094	0.094-0.094	S	0.023	0.023-0.023	S	0.125	0.125-0.125	S	NA	0-Inf	s
UJECB	3	256	15A	63	0.125	0.125-0.125	S	>256	256.0-Inf	R	0.38	0.38-0.38	R	0.19	0.19-0.19	S	NA	0-Inf	r
UNUOJ	6	229	23A	338	0.064	0.064-0.064	S	0.047	0.047-0.047	S	0.125	0.125-0.125	R	0.19	0.19-0.19	S	NA	0-Inf	s
UTEDZ	11	165	35B	558	0.75	0.75-0.75	R	0.047	0.047-0.047	S	1	1.0-1.0	R	0.19	0.19-0.19	S	NA	0-Inf	s
UVVWA	1	476	35F	498	0.023	0.023-0.023	S	0.064	0.064-0.064	S	0.023	0.023-0.023	S	0.19	0.19-0.19	S	NA	0-Inf	s
V5VF1	10	517	6C	1390	0.023	0.023-0.023	S	0.064	0.064-0.064	S	0.023	0.023-0.023	S	0.19	0.19-0.19	S	NA	0-Inf	s
VODW3	16	510	21	432	0.023	0.023-0.023	S	0.047	0.047-0.047	S	0.023	0.023-0.023	S	0.064	0.064-0.064	S	NA	0-Inf	s
VPPXV	5	546	11A	156	0.25	0.25-0.25	R	0.094	0.094-0.094	S	0.38	0.38-0.38	R	>32	32.0-Inf	R	NA	0-Inf	s
VQC7K	8	43	19A	199	0.064	0.064-0.064	S	0.094	0.094-0.094	S	0.125	0.125-0.125	R	0.25	0.25-0.25	S	NA	0-Inf	s
W5HGR	3	255	15A	63	0.016	0.016-0.016	S	>256	256.0-Inf	R	0.064	0.064-0.064	R	6	6.0-6.0	R	NA	0-Inf	r
W8IHX	11	192	35B	558	1	1.0-1.0	R	0.064	0.064-0.064	S	1.5	1.5-1.5	R	1	1.0-1.0	R	NA	0-Inf	s
W9G4K	16	71	7C	1797	0.023	0.023-0.023	S	0.094	0.094-0.094	S	<0.016	0-0.016	S	0.19	0.19-0.19	S	NA	0-Inf	s
W9GKO	11	183	35B	558	1	1.0-1.0	R	6	6.0-6.0	R	1	1.0-1.0	R	>32	32.0-Inf	R	NA	0-Inf	s
WAMFH	11	173	35B	558	0.75	0.75-0.75	R	0.064	0.064-0.064	S	1.5	1.5-1.5	R	0.125	0.125-0.125	S	NA	0-Inf	s
WCULS	9	389	23B	439	0.023	0.023-0.023	S	0.064	0.064-0.064	S	0.016	0.016-0.016	S	0.094	0.094-0.094	S	NA	0-Inf	s
WG60C	16	194	NT	3288	0.023	0.023-0.023	S	0.094	0.094-0.094	S	0.023	0.023-0.023	S	0.25	0.25-0.25	S	NA	0-Inf	r
WLTN8	8	26	19A	2344	1.5	1.5-1.5	R	0.064	0.064-0.064	S	2	2.0-2.0	R	8	8.0-8.0	R	NA	0-Inf	s
WMK3T	15	143	19F	236	1.5	1.5-1.5	R	4	4.0-4.0	R	3	3.0-3.0	R	6	6.0-6.0	R	NA	0-Inf	r
WNYEL	8	52	19A	199	0.064	0.064-0.064	S	0.064	0.064-0.064	S	0.094	0.094-0.094	R	0.19	0.19-0.19	S	NA	0-Inf	s
WQ9GV	8	595	15C	199	0.032	0.032-0.032	S	0.094	0.094-0.094	S	0.023	0.023-0.023	S	0.38	0.38-0.38	S	NA	0-Inf	s
WVCE6	12	415	NT	448	<0.016	0-0.016	S	0.094	0.094-0.094	S	<0.016	0-0.016	S	0.125	0.125-0.125	S	NA	0-Inf	s
WWC1T	8	611	15C	199	0.023	0.023-0.023	S	0.094	0.094-0.094	S	0.023	0.023-0.023	S	0.25	0.25-0.25	S	NA	0-Inf	s
WYMQI	9	398	23B	439	0.032	0.032-0.032	S	0.064	0.064-0.064	S	0.023	0.023-0.023	S	0.19	0.19-0.19	S	NA	0-Inf	s
X703J	16	435	16F	995	0.016	0.016-0.016	S	0.047	0.047-0.047	S	0.016	0.016-0.016	S	0.125	0.125-0.125	S	NA	0-Inf	s
X71H5	16	494	19A	SLV695	0.094	0.094-0.094	S	0.064	0.064-0.064	S	0.064	0.064-0.064	R	0.125	0.125-0.125	S	NA	0-Inf	s
XCB66	3	247	15A	63	0.125	0.125-0.125	S	>256	256.0-Inf	R	0.38	0.38-0.38	R	>32	32.0-Inf	R	NA	0-Inf	r
XCJ97	2	301	11D	62	0.023	0.023-0.023	S	0.094	0.094-0.094	S	0.016	0.016-0.016	S	0.25	0.25-0.25	S	NA	0-Inf	s
XQR0B	5	545	19A	1925	0.094	0.094-0.094	S	12	12.0-12.0	R	0.19	0.19-0.19	R	>32	32.0-Inf	R	NA	0-Inf	s
XVMDP	3	236	15A	1915	0.25	0.25-0.25	R	>256	256.0-Inf	R	0.25	0.25-0.25	R	6	6.0-6.0	R	NA	0-Inf	r
XZHZP	8	592	15C	199	0.032	0.032-0.032	S	0.094	0.094-0.094	S	0.023	0.023-0.023	S	0.19	0.19-0.19	S	NA	0-Inf	s
Y0160	9	360	23A	6712	0.023	0.023-0.023	S	0.094	0.094-0.094	S	0.023	0.023-0.023	S	0.19	0.19-0.19	S	NA	0-Inf	s
Y6BSG	16	495	19A	SLV695	0.125	0.125-0.125	S	0.094	0.094-0.094	S	0.094	0.094-0.094	R	0.25	0.25-0.25	S	NA	0-Inf	s
Y89K0	7	102	7F	191	0.023	0.023-0.023	S	0.064	0.064-0.064	S	0.016	0.016-0.016	S	0.125	0.125-0.125	S	NA	0-Inf	s
YHPD0	9	405	23A	1839	0.032	0.032-0.032	S	0.094	0.094-0.094	S	0.023	0.023-0.023	S	0.19	0.19-0.19	S	NA	0-Inf	s
YQUAQ	8	19	19A	199	0.016	0.016-0.016	S	0.094	0.094-0.094	S	0.023	0.023-0.023	S	0.19	0.19-0.19	S	NA	0-Inf	s
YSOFP	16	506	31	568	0.023	0.023-0.023	S	0.047	0.047-0.047	S	0.023	0.023-0.023	S	0.19	0.19-0.19	S	NA	0-Inf	s
Z4952	3	237	15A	1915	0.19	0.19-0.19	S	>256	256.0-Inf	R	0.19	0.19-0.19	R	4	4.0-4.0	R	NA	0-Inf	r
Z60YP	8	49	19A	199	0.094	0.094-0.094	S	0.064	0.064-0.064	S	0.094	0.094-0.094	R	0.25	0.25-0.25	S	NA	0-Inf	s
ZPN7P	16	262	33F	2705	0.023	0.023-0.023	S	4	4.0-4.0	R	0.023	0.023-0.023	S	1.5	1.5-1.5	R	NA	0-Inf	s
ZXPKH	9	356	23A	42	0.023	0.023-0.023	S	0.064	0.064-0.064	S	0.023	0.023-0.023	S	0.125	0.125-0.125	S	NA	0-Inf	s

## Sheet: N. gonorrhoeae
Supplementary Table 4b. Metadata for all strains included in the N. gonorrhoeae RASE database.
taxid	lineage	order	mlst	azm_mic	azm_int	azm_cat	cfm_mic	cfm_int	cfm_cat	cip_mic	cip_int	cip_cat	cro_mic	cro_int	cro_cat
GCGS0001	6	62	1901	1	1.0-1.0	S	0.25	0.25-0.25	R	16	16.0-16.0	R	0.125	0.125-0.125	R
GCGS0002	5	399	1901	1	1.0-1.0	S	0.015	0.015-0.015	S	16	16.0-16.0	R	0.03	0.03-0.03	S
GCGS0003	6	271	1901	1	1.0-1.0	S	0.25	0.25-0.25	R	16	16.0-16.0	R	0.125	0.125-0.125	R
GCGS0004	5	402	1901	1	1.0-1.0	S	0.015	0.015-0.015	S	16	16.0-16.0	R	0.03	0.03-0.03	S
GCGS0005	6	61	1901	1	1.0-1.0	S	0.5	0.5-0.5	R	16	16.0-16.0	R	0.06	0.06-0.06	S
GCGS0006	5	449	8110	1	1.0-1.0	S	0.015	0.015-0.015	S	8	8.0-8.0	R	0.03	0.03-0.03	S
GCGS0007	6	272	1901	0.5	0.5-0.5	S	0.25	0.25-0.25	R	16	16.0-16.0	R	0.06	0.06-0.06	S
GCGS0008	9	680	1588	0.25	0.25-0.25	S	0.015	0.015-0.015	S	1	1.0-1.0	R	0.008	0.008-0.008	S
GCGS0009	4	1036	8126	0.25	0.25-0.25	S	0.063	0.063-0.063	S	0.004	0.004-0.004	S	0.032	0.032-0.032	S
GCGS0010	4	1040	1580	0.5	0.5-0.5	S	0.015	0.015-0.015	S	0.015	0.015-0.015	S	0.015	0.015-0.015	S
GCGS0012	2	842	1893	0.25	0.25-0.25	S	0.06	0.06-0.06	S	0.015	0.015-0.015	S	0.06	0.06-0.06	S
GCGS0013	3	531	10311	0.25	0.25-0.25	S	0.063	0.063-0.063	S	0.004	0.004-0.004	S	0.032	0.032-0.032	S
GCGS0014	2	840	1893	0.5	0.5-0.5	S	0.06	0.06-0.06	S	0.015	0.015-0.015	S	0.06	0.06-0.06	S
GCGS0015	3	532	10311	0.25	0.25-0.25	S	0.063	0.063-0.063	S	0.004	0.004-0.004	S	0.032	0.032-0.032	S
GCGS0016	2	839	1893	0.25	0.25-0.25	S	0.06	0.06-0.06	S	0.015	0.015-0.015	S	0.06	0.06-0.06	S
GCGS0017	6	101	1901	1	1.0-1.0	S	0.25	0.25-0.25	R	32	32.0-32.0	R	0.06	0.06-0.06	S
GCGS0018	7	947	9363	8	8.0-8.0	R	0.015	0.015-0.015	S	0.015	0.015-0.015	S	0.008	0.008-0.008	S
GCGS0019	6	100	1901	1	1.0-1.0	S	0.25	0.25-0.25	R	32	32.0-32.0	R	0.06	0.06-0.06	S
GCGS0020	5	334	1579	0.5	0.5-0.5	S	0.015	0.015-0.015	S	2	2.0-2.0	R	0.008	0.008-0.008	S
GCGS0021	6	102	1901	1	1.0-1.0	S	0.25	0.25-0.25	R	32	32.0-32.0	R	0.06	0.06-0.06	S
GCGS0022	1	572	1901	0.5	0.5-0.5	S	0.06	0.06-0.06	S	16	16.0-16.0	R	0.06	0.06-0.06	S
GCGS0023	6	282	1901	0.5	0.5-0.5	S	0.25	0.25-0.25	R	16	16.0-16.0	R	0.03	0.03-0.03	S
GCGS0024	2	814	7823	0.5	0.5-0.5	S	0.06	0.06-0.06	S	4	4.0-4.0	R	0.06	0.06-0.06	S
GCGS0025	6	105	1901	0.5	0.5-0.5	S	0.25	0.25-0.25	R	16	16.0-16.0	R	0.06	0.06-0.06	S
GCGS0026	1	617	1901	0.5	0.5-0.5	S	0.06	0.06-0.06	S	16	16.0-16.0	R	0.06	0.06-0.06	S
GCGS0027	6	108	1901	0.5	0.5-0.5	S	0.25	0.25-0.25	R	32	32.0-32.0	R	0.03	0.03-0.03	S
GCGS0028	6	155	1901	1	1.0-1.0	S	0.015	0.015-0.015	S	8	8.0-8.0	R	0.008	0.008-0.008	S
GCGS0029	6	110	1901	0.5	0.5-0.5	S	0.25	0.25-0.25	R	32	32.0-32.0	R	0.06	0.06-0.06	S
GCGS0030	6	147	1901	1	1.0-1.0	S	0.015	0.015-0.015	S	8	8.0-8.0	R	0.008	0.008-0.008	S
GCGS0031	6	109	1901	0.5	0.5-0.5	S	0.5	0.5-0.5	R	32	32.0-32.0	R	0.03	0.03-0.03	S
GCGS0032	1	626	1901	0.5	0.5-0.5	S	0.03	0.03-0.03	S	16	16.0-16.0	R	0.03	0.03-0.03	S
GCGS0033	6	184	1901	0.25	0.25-0.25	S	0.25	0.25-0.25	R	16	16.0-16.0	R	0.06	0.06-0.06	S
GCGS0034	2	454	7371	1	1.0-1.0	S	0.06	0.06-0.06	S	32	32.0-32.0	R	0.06	0.06-0.06	S
GCGS0035	6	159	1901	1	1.0-1.0	S	0.25	0.25-0.25	R	32	32.0-32.0	R	0.125	0.125-0.125	R
GCGS0036	5	410	1901	0.5	0.5-0.5	S	0.03	0.03-0.03	S	16	16.0-16.0	R	0.015	0.015-0.015	S
GCGS0037	6	117	1901	0.5	0.5-0.5	S	0.5	0.5-0.5	R	32	32.0-32.0	R	0.125	0.125-0.125	R
GCGS0038	7	951	9363	8	8.0-8.0	R	0.015	0.015-0.015	S	0.015	0.015-0.015	S	0.008	0.008-0.008	S
GCGS0039	6	193	1901	1	1.0-1.0	S	0.25	0.25-0.25	R	16	16.0-16.0	R	0.125	0.125-0.125	R
GCGS0040	2	815	7823	0.125	0.125-0.125	S	0.03	0.03-0.03	S	16	16.0-16.0	R	0.03	0.03-0.03	S
GCGS0041	6	22	1901	1	1.0-1.0	S	0.25	0.25-0.25	R	16	16.0-16.0	R	0.125	0.125-0.125	R
GCGS0042	5	287	1901	1	1.0-1.0	S	0.06	0.06-0.06	S	8	8.0-8.0	R	0.06	0.06-0.06	S
GCGS0043	6	196	1901	1	1.0-1.0	S	0.25	0.25-0.25	R	16	16.0-16.0	R	0.06	0.06-0.06	S
GCGS0044	1	628	1901	0.5	0.5-0.5	S	0.06	0.06-0.06	S	16	16.0-16.0	R	0.06	0.06-0.06	S
GCGS0045	6	188	1901	1	1.0-1.0	S	0.25	0.25-0.25	R	16	16.0-16.0	R	0.06	0.06-0.06	S
GCGS0046	6	198	1901	1	1.0-1.0	S	0.125	0.125-0.125	S	16	16.0-16.0	R	0.063	0.063-0.063	S
GCGS0047	6	192	1901	1	1.0-1.0	S	0.25	0.25-0.25	R	16	16.0-16.0	R	0.06	0.06-0.06	S
GCGS0049	6	187	1901	1	1.0-1.0	S	0.25	0.25-0.25	R	16	16.0-16.0	R	0.06	0.06-0.06	S
GCGS0050	12	735	8154	0.03	0.03-0.03	S	0.015	0.015-0.015	S	0.015	0.015-0.015	S	0.008	0.008-0.008	S
GCGS0051	6	195	1901	0.5	0.5-0.5	S	0.25	0.25-0.25	R	16	16.0-16.0	R	0.06	0.06-0.06	S
GCGS0052	5	321	1901	0.5	0.5-0.5	S	0.03	0.03-0.03	S	8	8.0-8.0	R	0.06	0.06-0.06	S
GCGS0053	6	160	1901	1	1.0-1.0	S	0.25	0.25-0.25	R	16	16.0-16.0	R	0.125	0.125-0.125	R
GCGS0054	5	288	1901	1	1.0-1.0	S	0.06	0.06-0.06	S	16	16.0-16.0	R	0.06	0.06-0.06	S
GCGS0055	6	83	1901	1	1.0-1.0	S	0.25	0.25-0.25	R	16	16.0-16.0	R	0.06	0.06-0.06	S
GCGS0056	1	620	1901	0.5	0.5-0.5	S	0.06	0.06-0.06	S	8	8.0-8.0	R	0.06	0.06-0.06	S
GCGS0057	6	253	1901	0.5	0.5-0.5	S	0.25	0.25-0.25	R	16	16.0-16.0	R	0.06	0.06-0.06	S
GCGS0058	5	393	1901	0.5	0.5-0.5	S	0.03	0.03-0.03	S	16	16.0-16.0	R	0.03	0.03-0.03	S
GCGS0059	6	128	1901	1	1.0-1.0	S	0.25	0.25-0.25	R	16	16.0-16.0	R	0.125	0.125-0.125	R
GCGS0060	1	627	1901	0.5	0.5-0.5	S	0.06	0.06-0.06	S	8	8.0-8.0	R	0.06	0.06-0.06	S
GCGS0061	6	228	1901	0.5	0.5-0.5	S	0.5	0.5-0.5	R	32	32.0-32.0	R	0.06	0.06-0.06	S
GCGS0062	4	984	1580	0.25	0.25-0.25	S	0.015	0.015-0.015	S	4	4.0-4.0	R	0.015	0.015-0.015	S
GCGS0063	6	208	1901	0.5	0.5-0.5	S	0.25	0.25-0.25	R	16	16.0-16.0	R	0.06	0.06-0.06	S
GCGS0064	2	824	1893	1	1.0-1.0	S	0.06	0.06-0.06	S	0.015	0.015-0.015	S	0.03	0.03-0.03	S
GCGS0065	6	207	1901	0.5	0.5-0.5	S	0.25	0.25-0.25	R	16	16.0-16.0	R	0.06	0.06-0.06	S
GCGS0066	6	153	1901	1	1.0-1.0	S	0.015	0.015-0.015	S	8	8.0-8.0	R	0.008	0.008-0.008	S
GCGS0067	6	231	1901	0.5	0.5-0.5	S	0.25	0.25-0.25	R	16	16.0-16.0	R	0.125	0.125-0.125	R
GCGS0068	6	152	1901	0.5	0.5-0.5	S	0.015	0.015-0.015	S	8	8.0-8.0	R	0.008	0.008-0.008	S
GCGS0069	6	161	1901	1	1.0-1.0	S	0.25	0.25-0.25	R	16	16.0-16.0	R	0.125	0.125-0.125	R
GCGS0070	5	446	1901	0.5	0.5-0.5	S	0.03	0.03-0.03	S	4	4.0-4.0	R	0.015	0.015-0.015	S
GCGS0071	4	1076	1580	0.5	0.5-0.5	S	0.25	0.25-0.25	R	0.015	0.015-0.015	S	0.03	0.03-0.03	S
GCGS0072	8	784	10316	0.5	0.5-0.5	S	0.015	0.015-0.015	S	0.015	0.015-0.015	S	0.008	0.008-0.008	S
GCGS0073	4	1061	1580	0.25	0.25-0.25	S	0.25	0.25-0.25	R	0.015	0.015-0.015	S	0.06	0.06-0.06	S
GCGS0074	2	875	1583	0.25	0.25-0.25	S	0.015	0.015-0.015	S	0.015	0.015-0.015	S	0.008	0.008-0.008	S
GCGS0075	6	274	1901	0.5	0.5-0.5	S	0.25	0.25-0.25	R	8	8.0-8.0	R	0.06	0.06-0.06	S
GCGS0076	6	148	1901	0.25	0.25-0.25	S	0.015	0.015-0.015	S	8	8.0-8.0	R	0.008	0.008-0.008	S
GCGS0077	6	125	1901	1	1.0-1.0	S	0.25	0.25-0.25	R	16	16.0-16.0	R	0.06	0.06-0.06	S
GCGS0078	1	587	1901	0.06	0.06-0.06	S	0.015	0.015-0.015	S	4	4.0-4.0	R	0.008	0.008-0.008	S
GCGS0079	6	252	1901	0.5	0.5-0.5	S	0.25	0.25-0.25	R	16	16.0-16.0	R	0.06	0.06-0.06	S
GCGS0080	5	292	1901	1	1.0-1.0	S	0.015	0.015-0.015	S	16	16.0-16.0	R	0.06	0.06-0.06	S
GCGS0081	6	251	1901	0.125	0.125-0.125	S	0.25	0.25-0.25	R	16	16.0-16.0	R	0.06	0.06-0.06	S
GCGS0082	2	455	10313	0.25	0.25-0.25	S	0.06	0.06-0.06	S	16	16.0-16.0	R	0.06	0.06-0.06	S
GCGS0083	7	953	9363	0.5	0.5-0.5	S	0.032	0.032-0.032	S	0.008	0.008-0.008	S	0.032	0.032-0.032	S
GCGS0084	7	952	9363	1	1.0-1.0	S	0.015	0.015-0.015	S	0.015	0.015-0.015	S	0.015	0.015-0.015	S
GCGS0085	6	82	1901	0.5	0.5-0.5	S	0.25	0.25-0.25	R	32	32.0-32.0	R	0.03	0.03-0.03	S
GCGS0086	5	297	1901	1	1.0-1.0	S	0.03	0.03-0.03	S	4	4.0-4.0	R	0.015	0.015-0.015	S
GCGS0087	6	163	1901	0.5	0.5-0.5	S	0.25	0.25-0.25	R	32	32.0-32.0	R	0.03	0.03-0.03	S
GCGS0088	6	162	1901	0.5	0.5-0.5	S	0.125	0.125-0.125	S	16	16.0-16.0	R	0.063	0.063-0.063	S
GCGS0089	6	7	1901	1	1.0-1.0	S	0.25	0.25-0.25	R	32	32.0-32.0	R	0.03	0.03-0.03	S
GCGS0090	9	666	1588	0.25	0.25-0.25	S	0.015	0.015-0.015	S	1	1.0-1.0	R	0.008	0.008-0.008	S
GCGS0091	6	60	1901	1	1.0-1.0	S	0.25	0.25-0.25	R	16	16.0-16.0	R	0.06	0.06-0.06	S
GCGS0092	4	983	1580	0.25	0.25-0.25	S	0.06	0.06-0.06	S	0.015	0.015-0.015	S	0.06	0.06-0.06	S
GCGS0093	6	59	1901	1	1.0-1.0	S	0.25	0.25-0.25	R	16	16.0-16.0	R	0.125	0.125-0.125	R
GCGS0094	5	314	1901	1	1.0-1.0	S	0.03	0.03-0.03	S	8	8.0-8.0	R	0.03	0.03-0.03	S
GCGS0095	6	270	1901	1	1.0-1.0	S	0.25	0.25-0.25	R	16	16.0-16.0	R	0.06	0.06-0.06	S
GCGS0096	7	921	9363	16	16.0-16.0	R	0.03	0.03-0.03	S	0.015	0.015-0.015	S	0.008	0.008-0.008	S
GCGS0097	6	273	1901	0.5	0.5-0.5	S	0.5	0.5-0.5	R	16	16.0-16.0	R	0.125	0.125-0.125	R
GCGS0098	7	920	9363	16	16.0-16.0	R	0.03	0.03-0.03	S	0.015	0.015-0.015	S	0.008	0.008-0.008	S
GCGS0099	5	435	1901	1	1.0-1.0	S	0.5	0.5-0.5	R	16	16.0-16.0	R	0.25	0.25-0.25	R
GCGS0100	2	838	1893	0.25	0.25-0.25	S	0.06	0.06-0.06	S	0.015	0.015-0.015	S	0.06	0.06-0.06	S
GCGS0101	6	267	1901	0.125	0.125-0.125	S	0.25	0.25-0.25	R	16	16.0-16.0	R	0.06	0.06-0.06	S
GCGS0102	6	132	1901	16	16.0-16.0	R	0.125	0.125-0.125	S	16	16.0-16.0	R	0.063	0.063-0.063	S
GCGS0103	6	269	1901	0.5	0.5-0.5	S	0.25	0.25-0.25	R	16	16.0-16.0	R	0.03	0.03-0.03	S
GCGS0104	6	35	1901	4	4.0-4.0	R	0.125	0.125-0.125	S	16	16.0-16.0	R	0.063	0.063-0.063	S
GCGS0105	6	182	1901	0.5	0.5-0.5	S	0.25	0.25-0.25	R	16	16.0-16.0	R	0.06	0.06-0.06	S
GCGS0106	4	1033	8126	8	8.0-8.0	R	0.015	0.015-0.015	S	0.015	0.015-0.015	S	0.008	0.008-0.008	S
GCGS0107	6	112	1901	0.5	0.5-0.5	S	0.25	0.25-0.25	R	16	16.0-16.0	R	0.125	0.125-0.125	R
GCGS0108	5	432	1901	0.25	0.25-0.25	S	0.03	0.03-0.03	S	16	16.0-16.0	R	0.06	0.06-0.06	S
GCGS0109	6	284	1901	0.5	0.5-0.5	S	0.25	0.25-0.25	R	32	32.0-32.0	R	0.06	0.06-0.06	S
GCGS0110	7	974	9363	16	16.0-16.0	R	0.03	0.03-0.03	S	0.015	0.015-0.015	S	0.008	0.008-0.008	S
GCGS0111	6	283	1901	0.5	0.5-0.5	S	0.25	0.25-0.25	R	32	32.0-32.0	R	0.25	0.25-0.25	R
GCGS0112	8	647	10310	0.25	0.25-0.25	S	0.015	0.015-0.015	S	4	4.0-4.0	R	0.015	0.015-0.015	S
GCGS0113	6	103	1901	0.5	0.5-0.5	S	0.25	0.25-0.25	R	32	32.0-32.0	R	0.03	0.03-0.03	S
GCGS0114	6	151	1901	0.125	0.125-0.125	S	0.015	0.015-0.015	S	2	2.0-2.0	R	0.008	0.008-0.008	S
GCGS0115	6	104	1901	0.5	0.5-0.5	S	0.5	0.5-0.5	R	16	16.0-16.0	R	0.06	0.06-0.06	S
GCGS0116	1	579	1901	0.06	0.06-0.06	S	0.015	0.015-0.015	S	4	4.0-4.0	R	0.008	0.008-0.008	S
GCGS0117	6	95	10312	0.25	0.25-0.25	S	0.25	0.25-0.25	R	16	16.0-16.0	R	0.06	0.06-0.06	S
GCGS0118	7	904	9363	8	8.0-8.0	R	0.03	0.03-0.03	S	0.015	0.015-0.015	S	0.03	0.03-0.03	S
GCGS0119	6	93	10312	0.25	0.25-0.25	S	0.25	0.25-0.25	R	16	16.0-16.0	R	0.06	0.06-0.06	S
GCGS0120	7	943	9363	8	8.0-8.0	R	0.015	0.015-0.015	S	0.015	0.015-0.015	S	0.008	0.008-0.008	S
GCGS0121	6	259	1901	0.5	0.5-0.5	S	0.5	0.5-0.5	R	16	16.0-16.0	R	0.06	0.06-0.06	S
GCGS0122	5	426	1901	0.25	0.25-0.25	S	0.06	0.06-0.06	S	16	16.0-16.0	R	0.03	0.03-0.03	S
GCGS0123	6	257	1901	0.5	0.5-0.5	S	0.25	0.25-0.25	R	16	16.0-16.0	R	0.125	0.125-0.125	R
GCGS0124	6	129	1901	1	1.0-1.0	S	0.125	0.125-0.125	S	16	16.0-16.0	R	0.063	0.063-0.063	S
GCGS0125	6	261	1901	0.5	0.5-0.5	S	0.25	0.25-0.25	R	16	16.0-16.0	R	0.06	0.06-0.06	S
GCGS0126	7	903	9363	0.25	0.25-0.25	S	0.06	0.06-0.06	S	0.015	0.015-0.015	S	0.03	0.03-0.03	S
GCGS0127	6	226	1901	0.25	0.25-0.25	S	0.25	0.25-0.25	R	8	8.0-8.0	R	0.03	0.03-0.03	S
GCGS0128	7	949	9363	8	8.0-8.0	R	0.03	0.03-0.03	S	0.015	0.015-0.015	S	0.008	0.008-0.008	S
GCGS0129	6	134	1901	0.5	0.5-0.5	S	0.25	0.25-0.25	R	32	32.0-32.0	R	0.03	0.03-0.03	S
GCGS0130	5	434	1901	0.5	0.5-0.5	S	0.03	0.03-0.03	S	16	16.0-16.0	R	0.03	0.03-0.03	S
GCGS0131	6	54	1901	0.5	0.5-0.5	S	0.25	0.25-0.25	R	32	32.0-32.0	R	0.03	0.03-0.03	S
GCGS0132	5	320	1901	0.5	0.5-0.5	S	0.06	0.06-0.06	S	16	16.0-16.0	R	0.03	0.03-0.03	S
GCGS0133	6	262	1901	0.5	0.5-0.5	S	0.25	0.25-0.25	R	32	32.0-32.0	R	0.03	0.03-0.03	S
GCGS0134	1	606	1901	0.5	0.5-0.5	S	0.03	0.03-0.03	S	16	16.0-16.0	R	0.03	0.03-0.03	S
GCGS0135	6	258	1901	0.5	0.5-0.5	S	0.5	0.5-0.5	R	16	16.0-16.0	R	0.03	0.03-0.03	S
GCGS0136	7	950	9363	8	8.0-8.0	R	0.03	0.03-0.03	S	0.015	0.015-0.015	S	0.008	0.008-0.008	S
GCGS0137	6	126	1901	0.5	0.5-0.5	S	0.25	0.25-0.25	R	32	32.0-32.0	R	0.06	0.06-0.06	S
GCGS0138	7	948	9363	16	16.0-16.0	R	0.015	0.015-0.015	S	0.015	0.015-0.015	S	0.008	0.008-0.008	S
GCGS0139	6	264	1901	1	1.0-1.0	S	0.25	0.25-0.25	R	32	32.0-32.0	R	0.125	0.125-0.125	R
GCGS0140	5	415	1901	1	1.0-1.0	S	0.06	0.06-0.06	S	32	32.0-32.0	R	0.06	0.06-0.06	S
GCGS0141	6	190	1901	0.5	0.5-0.5	S	0.25	0.25-0.25	R	16	16.0-16.0	R	0.06	0.06-0.06	S
GCGS0142	3	474	1579	2	2.0-2.0	R	0.015	0.015-0.015	S	0.015	0.015-0.015	S	0.008	0.008-0.008	S
GCGS0143	6	191	1901	0.5	0.5-0.5	S	0.25	0.25-0.25	R	16	16.0-16.0	R	0.125	0.125-0.125	R
GCGS0144	4	1039	1580	0.5	0.5-0.5	S	0.06	0.06-0.06	S	0.015	0.015-0.015	S	0.03	0.03-0.03	S
GCGS0145	6	73	1901	1	1.0-1.0	S	0.25	0.25-0.25	R	16	16.0-16.0	R	0.06	0.06-0.06	S
GCGS0146	9	675	1588	0.25	0.25-0.25	S	0.03	0.03-0.03	S	1	1.0-1.0	R	0.008	0.008-0.008	S
GCGS0147	6	194	1901	1	1.0-1.0	S	0.25	0.25-0.25	R	16	16.0-16.0	R	0.125	0.125-0.125	R
GCGS0148	5	296	1901	0.5	0.5-0.5	S	0.03	0.03-0.03	S	4	4.0-4.0	R	0.015	0.015-0.015	S
GCGS0149	4	1063	1580	0.5	0.5-0.5	S	0.25	0.25-0.25	R	0.015	0.015-0.015	S	0.03	0.03-0.03	S
GCGS0150	8	548	1903	0.5	0.5-0.5	S	0.015	0.015-0.015	S	8	8.0-8.0	R	0.015	0.015-0.015	S
GCGS0151	6	99	10312	1	1.0-1.0	S	0.25	0.25-0.25	R	16	16.0-16.0	R	0.06	0.06-0.06	S
GCGS0152	5	451	10314	0.5	0.5-0.5	S	0.06	0.06-0.06	S	16	16.0-16.0	R	0.06	0.06-0.06	S
GCGS0153	4	1056	1580	0.5	0.5-0.5	S	0.25	0.25-0.25	R	0.015	0.015-0.015	S	0.03	0.03-0.03	S
GCGS0154	8	654	8130	0.5	0.5-0.5	S	0.015	0.015-0.015	S	4	4.0-4.0	R	0.008	0.008-0.008	S
GCGS0155	6	4	1901	1	1.0-1.0	S	0.25	0.25-0.25	R	16	16.0-16.0	R	0.125	0.125-0.125	R
GCGS0156	7	924	9363	16	16.0-16.0	R	0.03	0.03-0.03	S	0.015	0.015-0.015	S	0.008	0.008-0.008	S
GCGS0157	6	3	1901	1	1.0-1.0	S	0.25	0.25-0.25	R	16	16.0-16.0	R	0.125	0.125-0.125	R
GCGS0158	5	436	1901	0.25	0.25-0.25	S	0.03	0.03-0.03	S	16	16.0-16.0	R	0.03	0.03-0.03	S
GCGS0159	6	260	1901	0.5	0.5-0.5	S	0.25	0.25-0.25	R	8	8.0-8.0	R	0.06	0.06-0.06	S
GCGS0160	6	154	1901	1	1.0-1.0	S	0.015	0.015-0.015	S	8	8.0-8.0	R	0.008	0.008-0.008	S
GCGS0161	4	1059	1580	0.5	0.5-0.5	S	0.25	0.25-0.25	R	0.015	0.015-0.015	S	0.03	0.03-0.03	S
GCGS0162	11	694	10317	0.5	0.5-0.5	S	0.015	0.015-0.015	S	0.015	0.015-0.015	S	0.008	0.008-0.008	S
GCGS0163	6	85	1901	0.5	0.5-0.5	S	0.25	0.25-0.25	R	16	16.0-16.0	R	0.25	0.25-0.25	R
GCGS0164	1	634	1901	0.25	0.25-0.25	S	0.03	0.03-0.03	S	16	16.0-16.0	R	0.03	0.03-0.03	S
GCGS0165	6	45	1901	1	1.0-1.0	S	0.25	0.25-0.25	R	16	16.0-16.0	R	0.06	0.06-0.06	S
GCGS0166	6	145	1901	1	1.0-1.0	S	0.015	0.015-0.015	S	8	8.0-8.0	R	0.008	0.008-0.008	S
GCGS0167	4	1046	1580	0.5	0.5-0.5	S	0.25	0.25-0.25	R	0.015	0.015-0.015	S	0.03	0.03-0.03	S
GCGS0168	1	575	1901	1	1.0-1.0	S	0.06	0.06-0.06	S	16	16.0-16.0	R	0.06	0.06-0.06	S
GCGS0169	4	1047	1580	0.5	0.5-0.5	S	0.25	0.25-0.25	R	0.015	0.015-0.015	S	0.03	0.03-0.03	S
GCGS0170	1	576	1901	0.5	0.5-0.5	S	0.06	0.06-0.06	S	16	16.0-16.0	R	0.06	0.06-0.06	S
GCGS0171	4	1048	1580	0.5	0.5-0.5	S	0.25	0.25-0.25	R	0.015	0.015-0.015	S	0.06	0.06-0.06	S
GCGS0172	2	862	1893	2	2.0-2.0	R	0.015	0.015-0.015	S	0.015	0.015-0.015	S	0.008	0.008-0.008	S
GCGS0173	4	1045	1580	1	1.0-1.0	S	0.25	0.25-0.25	R	0.015	0.015-0.015	S	0.06	0.06-0.06	S
GCGS0174	7	923	9363	16	16.0-16.0	R	0.03	0.03-0.03	S	0.015	0.015-0.015	S	0.008	0.008-0.008	S
GCGS0175	4	1049	1580	0.5	0.5-0.5	S	0.25	0.25-0.25	R	0.015	0.015-0.015	S	0.06	0.06-0.06	S
GCGS0176	7	937	9363	16	16.0-16.0	R	0.015	0.015-0.015	S	0.015	0.015-0.015	S	0.008	0.008-0.008	S
GCGS0177	6	51	1901	1	1.0-1.0	S	0.25	0.25-0.25	R	4	4.0-4.0	R	0.03	0.03-0.03	S
GCGS0178	6	144	1901	1	1.0-1.0	S	0.03	0.03-0.03	S	16	16.0-16.0	R	0.015	0.015-0.015	S
GCGS0179	6	211	1901	0.25	0.25-0.25	S	0.5	0.5-0.5	R	16	16.0-16.0	R	0.06	0.06-0.06	S
GCGS0180	9	677	1588	0.25	0.25-0.25	S	0.015	0.015-0.015	S	2	2.0-2.0	R	0.015	0.015-0.015	S
GCGS0181	6	209	1901	0.25	0.25-0.25	S	0.5	0.5-0.5	R	16	16.0-16.0	R	0.125	0.125-0.125	R
GCGS0182	5	335	1579	0.5	0.5-0.5	S	0.015	0.015-0.015	S	4	4.0-4.0	R	0.008	0.008-0.008	S
GCGS0183	6	206	1901	0.25	0.25-0.25	S	0.25	0.25-0.25	R	16	16.0-16.0	R	0.06	0.06-0.06	S
GCGS0184	8	651	1582	0.03	0.03-0.03	S	0.015	0.015-0.015	S	2	2.0-2.0	R	0.008	0.008-0.008	S
GCGS0185	6	216	1901	0.25	0.25-0.25	S	0.25	0.25-0.25	R	16	16.0-16.0	R	0.06	0.06-0.06	S
GCGS0186	9	678	1588	0.25	0.25-0.25	S	0.03	0.03-0.03	S	2	2.0-2.0	R	0.03	0.03-0.03	S
GCGS0187	6	210	1901	0.25	0.25-0.25	S	0.25	0.25-0.25	R	16	16.0-16.0	R	0.125	0.125-0.125	R
GCGS0188	9	668	1588	0.25	0.25-0.25	S	0.03	0.03-0.03	S	1	1.0-1.0	R	0.015	0.015-0.015	S
GCGS0189	6	121	1901	1	1.0-1.0	S	0.25	0.25-0.25	R	16	16.0-16.0	R	0.06	0.06-0.06	S
GCGS0190	1	583	1901	1	1.0-1.0	S	0.03	0.03-0.03	S	16	16.0-16.0	R	0.03	0.03-0.03	S
GCGS0191	4	1052	1580	0.5	0.5-0.5	S	0.25	0.25-0.25	R	0.015	0.015-0.015	S	0.03	0.03-0.03	S
GCGS0192	7	929	9363	2	2.0-2.0	R	0.03	0.03-0.03	S	0.015	0.015-0.015	S	0.008	0.008-0.008	S
GCGS0193	4	1065	1580	0.5	0.5-0.5	S	0.25	0.25-0.25	R	0.015	0.015-0.015	S	0.03	0.03-0.03	S
GCGS0194	5	447	1901	0.5	0.5-0.5	S	0.015	0.015-0.015	S	4	4.0-4.0	R	0.03	0.03-0.03	S
GCGS0195	6	263	1901	0.5	0.5-0.5	S	0.25	0.25-0.25	R	16	16.0-16.0	R	0.06	0.06-0.06	S
GCGS0196	5	301	1901	1	1.0-1.0	S	0.03	0.03-0.03	S	16	16.0-16.0	R	0.03	0.03-0.03	S
GCGS0197	4	1053	1580	0.5	0.5-0.5	S	0.25	0.25-0.25	R	0.004	0.004-0.004	S	0.032	0.032-0.032	S
GCGS0198	7	946	9363	16	16.0-16.0	R	0.015	0.015-0.015	S	0.015	0.015-0.015	S	0.008	0.008-0.008	S
GCGS0199	4	1054	1580	0.5	0.5-0.5	S	0.25	0.25-0.25	R	0.004	0.004-0.004	S	0.063	0.063-0.063	S
GCGS0200	8	767	6722	0.125	0.125-0.125	S	0.015	0.015-0.015	S	0.015	0.015-0.015	S	0.015	0.015-0.015	S
GCGS0201	4	1073	1580	0.5	0.5-0.5	S	0.25	0.25-0.25	R	0.004	0.004-0.004	S	0.063	0.063-0.063	S
GCGS0202	7	940	9363	8	8.0-8.0	R	0.03	0.03-0.03	S	0.015	0.015-0.015	S	0.008	0.008-0.008	S
GCGS0203	4	1072	1580	0.5	0.5-0.5	S	0.25	0.25-0.25	R	0.015	0.015-0.015	S	0.06	0.06-0.06	S
GCGS0204	7	942	9363	8	8.0-8.0	R	0.015	0.015-0.015	S	0.015	0.015-0.015	S	0.008	0.008-0.008	S
GCGS0205	6	46	1901	1	1.0-1.0	S	0.25	0.25-0.25	R	16	16.0-16.0	R	0.125	0.125-0.125	R
GCGS0206	1	580	1901	0.06	0.06-0.06	S	0.015	0.015-0.015	S	4	4.0-4.0	R	0.008	0.008-0.008	S
GCGS0207	4	1060	1580	0.5	0.5-0.5	S	0.25	0.25-0.25	R	0.015	0.015-0.015	S	0.06	0.06-0.06	S
GCGS0208	8	644	1582	1	1.0-1.0	S	0.015	0.015-0.015	S	8	8.0-8.0	R	0.015	0.015-0.015	S
GCGS0209	4	1066	1580	0.5	0.5-0.5	S	0.25	0.25-0.25	R	0.015	0.015-0.015	S	0.03	0.03-0.03	S
GCGS0210	9	671	1588	0.25	0.25-0.25	S	0.03	0.03-0.03	S	1	1.0-1.0	R	0.015	0.015-0.015	S
GCGS0211	4	1064	1580	0.25	0.25-0.25	S	0.25	0.25-0.25	R	0.015	0.015-0.015	S	0.03	0.03-0.03	S
GCGS0212	9	670	1588	0.25	0.25-0.25	S	0.03	0.03-0.03	S	1	1.0-1.0	R	0.015	0.015-0.015	S
GCGS0213	4	1062	1580	0.5	0.5-0.5	S	0.5	0.5-0.5	R	0.004	0.004-0.004	S	0.063	0.063-0.063	S
GCGS0214	5	333	1579	0.5	0.5-0.5	S	0.015	0.015-0.015	S	2	2.0-2.0	R	0.008	0.008-0.008	S
GCGS0215	4	1070	1580	0.25	0.25-0.25	S	0.25	0.25-0.25	R	0.015	0.015-0.015	S	0.03	0.03-0.03	S
GCGS0216	9	660	1588	0.25	0.25-0.25	S	0.015	0.015-0.015	S	2	2.0-2.0	R	0.015	0.015-0.015	S
GCGS0217	4	1051	1580	0.5	0.5-0.5	S	0.25	0.25-0.25	R	0.015	0.015-0.015	S	0.03	0.03-0.03	S
GCGS0218	7	908	9363	16	16.0-16.0	R	0.015	0.015-0.015	S	0.015	0.015-0.015	S	0.008	0.008-0.008	S
GCGS0219	4	1050	1580	0.5	0.5-0.5	S	0.25	0.25-0.25	R	0.015	0.015-0.015	S	0.03	0.03-0.03	S
GCGS0220	5	332	1579	0.06	0.06-0.06	S	0.015	0.015-0.015	S	2	2.0-2.0	R	0.008	0.008-0.008	S
GCGS0221	4	1068	1580	0.5	0.5-0.5	S	0.25	0.25-0.25	R	0.015	0.015-0.015	S	0.03	0.03-0.03	S
GCGS0222	5	445	1901	0.5	0.5-0.5	S	0.015	0.015-0.015	S	4	4.0-4.0	R	0.03	0.03-0.03	S
GCGS0223	4	1071	1580	0.5	0.5-0.5	S	0.25	0.25-0.25	R	0.015	0.015-0.015	S	0.03	0.03-0.03	S
GCGS0224	7	941	9363	8	8.0-8.0	R	0.015	0.015-0.015	S	0.015	0.015-0.015	S	0.008	0.008-0.008	S
GCGS0225	4	1069	1580	0.5	0.5-0.5	S	0.25	0.25-0.25	R	0.015	0.015-0.015	S	0.03	0.03-0.03	S
GCGS0226	7	939	9363	16	16.0-16.0	R	0.015	0.015-0.015	S	0.015	0.015-0.015	S	0.008	0.008-0.008	S
GCGS0227	6	25	1901	1	1.0-1.0	S	0.25	0.25-0.25	R	16	16.0-16.0	R	0.06	0.06-0.06	S
GCGS0228	7	936	9363	2	2.0-2.0	R	0.015	0.015-0.015	S	0.015	0.015-0.015	S	0.015	0.015-0.015	S
GCGS0229	6	26	1901	0.5	0.5-0.5	S	0.25	0.25-0.25	R	16	16.0-16.0	R	0.06	0.06-0.06	S
GCGS0230	7	938	9363	8	8.0-8.0	R	0.015	0.015-0.015	S	0.015	0.015-0.015	S	0.008	0.008-0.008	S
GCGS0231	6	225	1901	0.25	0.25-0.25	S	0.25	0.25-0.25	R	32	32.0-32.0	R	0.03	0.03-0.03	S
GCGS0232	5	421	1901	0.5	0.5-0.5	S	0.06	0.06-0.06	S	32	32.0-32.0	R	0.03	0.03-0.03	S
GCGS0233	6	71	1901	0.5	0.5-0.5	S	0.25	0.25-0.25	R	32	32.0-32.0	R	0.06	0.06-0.06	S
GCGS0234	5	428	1901	0.5	0.5-0.5	S	0.06	0.06-0.06	S	32	32.0-32.0	R	0.03	0.03-0.03	S
GCGS0235	6	248	1901	0.25	0.25-0.25	S	0.25	0.25-0.25	R	16	16.0-16.0	R	0.06	0.06-0.06	S
GCGS0236	5	420	1901	0.5	0.5-0.5	S	0.06	0.06-0.06	S	32	32.0-32.0	R	0.03	0.03-0.03	S
GCGS0237	6	120	1901	0.25	0.25-0.25	S	0.25	0.25-0.25	R	16	16.0-16.0	R	0.06	0.06-0.06	S
GCGS0238	5	411	10315	0.5	0.5-0.5	S	0.06	0.06-0.06	S	32	32.0-32.0	R	0.03	0.03-0.03	S
GCGS0239	6	107	1901	0.5	0.5-0.5	S	0.5	0.5-0.5	R	16	16.0-16.0	R	0.125	0.125-0.125	R
GCGS0240	1	635	1901	0.5	0.5-0.5	S	0.06	0.06-0.06	S	32	32.0-32.0	R	0.06	0.06-0.06	S
GCGS0241	6	44	1901	0.5	0.5-0.5	S	0.5	0.5-0.5	R	16	16.0-16.0	R	0.125	0.125-0.125	R
GCGS0242	6	227	1901	0.25	0.25-0.25	S	0.063	0.063-0.063	S	4	4.0-4.0	R	0.032	0.032-0.032	S
GCGS0243	12	753	8114	1	1.0-1.0	S	0.002	0.002-0.002	S	0.004	0.004-0.004	S	0.001	0.001-0.001	S
GCGS0244	10	763	1590	1	1.0-1.0	S	0.002	0.002-0.002	S	0.004	0.004-0.004	S	0.001	0.001-0.001	S
GCGS0245	8	797	10931	0.5	0.5-0.5	S	0.002	0.002-0.002	S	0.004	0.004-0.004	S	0.004	0.004-0.004	S
GCGS0246	10	762	1590	8	8.0-8.0	R	0.002	0.002-0.002	S	0.004	0.004-0.004	S	0.001	0.001-0.001	S
GCGS0247	4	882	NA	2	2.0-2.0	R	0.004	0.004-0.004	S	0.008	0.008-0.008	S	0.002	0.002-0.002	S
GCGS0248	8	785	11257	1	1.0-1.0	S	0.004	0.004-0.004	S	0.004	0.004-0.004	S	0.002	0.002-0.002	S
GCGS0249	4	1014	1580	8	8.0-8.0	R	0.004	0.004-0.004	S	0.008	0.008-0.008	S	0.004	0.004-0.004	S
GCGS0250	12	750	8114	1	1.0-1.0	S	0.004	0.004-0.004	S	0.008	0.008-0.008	S	0.002	0.002-0.002	S
GCGS0251	2	850	1893	0.5	0.5-0.5	S	0.004	0.004-0.004	S	0.008	0.008-0.008	S	0.004	0.004-0.004	S
GCGS0252	12	752	8114	4	4.0-4.0	R	0.004	0.004-0.004	S	0.008	0.008-0.008	S	0.002	0.002-0.002	S
GCGS0253	12	751	8114	2	2.0-2.0	R	0.004	0.004-0.004	S	0.004	0.004-0.004	S	0.001	0.001-0.001	S
GCGS0254	4	1100	1580	4	4.0-4.0	R	0.004	0.004-0.004	S	0.004	0.004-0.004	S	0.015	0.015-0.015	S
GCGS0255	8	775	6962	4	4.0-4.0	R	0.008	0.008-0.008	S	0.004	0.004-0.004	S	0.004	0.004-0.004	S
GCGS0256	10	756	1590	1	1.0-1.0	S	0.008	0.008-0.008	S	0.004	0.004-0.004	S	0.004	0.004-0.004	S
GCGS0257	8	789	8149	4	4.0-4.0	R	0.008	0.008-0.008	S	0.004	0.004-0.004	S	0.004	0.004-0.004	S
GCGS0258	11	730	1584	8	8.0-8.0	R	0.008	0.008-0.008	S	0.004	0.004-0.004	S	0.002	0.002-0.002	S
GCGS0259	11	729	1584	4	4.0-4.0	R	0.008	0.008-0.008	S	0.004	0.004-0.004	S	0.004	0.004-0.004	S
GCGS0260	11	728	1584	4	4.0-4.0	R	0.008	0.008-0.008	S	0.004	0.004-0.004	S	0.004	0.004-0.004	S
GCGS0261	12	736	12092	1	1.0-1.0	S	0.008	0.008-0.008	S	0.004	0.004-0.004	S	0.004	0.004-0.004	S
GCGS0262	12	737	12092	0.5	0.5-0.5	S	0.008	0.008-0.008	S	0.004	0.004-0.004	S	0.004	0.004-0.004	S
GCGS0263	2	776	6962	0.5	0.5-0.5	S	0.008	0.008-0.008	S	0.004	0.004-0.004	S	0.008	0.008-0.008	S
GCGS0264	4	1092	1580	16	16.0-16.0	R	0.008	0.008-0.008	S	0.004	0.004-0.004	S	0.008	0.008-0.008	S
GCGS0265	12	738	8154	1	1.0-1.0	S	0.008	0.008-0.008	S	0.008	0.008-0.008	S	0.004	0.004-0.004	S
GCGS0266	10	757	1590	2	2.0-2.0	R	0.008	0.008-0.008	S	0.004	0.004-0.004	S	0.004	0.004-0.004	S
GCGS0267	4	1088	1580	4	4.0-4.0	R	0.008	0.008-0.008	S	0.004	0.004-0.004	S	0.008	0.008-0.008	S
GCGS0268	11	707	1584	2	2.0-2.0	R	0.008	0.008-0.008	S	0.004	0.004-0.004	S	0.004	0.004-0.004	S
GCGS0269	4	1022	1580	2	2.0-2.0	R	0.008	0.008-0.008	S	0.002	0.002-0.002	S	0.004	0.004-0.004	S
GCGS0270	3	497	1579	0.5	0.5-0.5	S	0.008	0.008-0.008	S	0.015	0.015-0.015	S	0.008	0.008-0.008	S
GCGS0271	4	1086	1580	16	16.0-16.0	R	0.008	0.008-0.008	S	0.004	0.004-0.004	S	0.004	0.004-0.004	S
GCGS0272	4	1085	1580	16	16.0-16.0	R	0.008	0.008-0.008	S	0.004	0.004-0.004	S	0.004	0.004-0.004	S
GCGS0273	11	717	1584	4	4.0-4.0	R	0.008	0.008-0.008	S	0.008	0.008-0.008	S	0.004	0.004-0.004	S
GCGS0274	12	733	8154	4	4.0-4.0	R	0.008	0.008-0.008	S	0.004	0.004-0.004	S	0.004	0.004-0.004	S
GCGS0275	4	1012	1580	4	4.0-4.0	R	0.008	0.008-0.008	S	0.004	0.004-0.004	S	0.004	0.004-0.004	S
GCGS0276	4	1013	1580	2	2.0-2.0	R	0.008	0.008-0.008	S	0.004	0.004-0.004	S	0.004	0.004-0.004	S
GCGS0277	8	809	1932	0.5	0.5-0.5	S	0.008	0.008-0.008	S	0.015	0.015-0.015	S	0.008	0.008-0.008	S
GCGS0278	5	343	1901	0.5	0.5-0.5	S	0.008	0.008-0.008	S	2	2.0-2.0	R	0.004	0.004-0.004	S
GCGS0279	8	649	8143	0.5	0.5-0.5	S	0.008	0.008-0.008	S	0.125	0.125-0.125	S	0.008	0.008-0.008	S
GCGS0280	11	701	1584	4	4.0-4.0	R	0.008	0.008-0.008	S	0.004	0.004-0.004	S	0.004	0.004-0.004	S
GCGS0281	8	807	1932	1	1.0-1.0	S	0.008	0.008-0.008	S	0.015	0.015-0.015	S	0.008	0.008-0.008	S
GCGS0282	11	709	1584	4	4.0-4.0	R	0.008	0.008-0.008	S	0.008	0.008-0.008	S	0.004	0.004-0.004	S
GCGS0283	11	703	1584	16	16.0-16.0	R	0.008	0.008-0.008	S	0.004	0.004-0.004	S	0.004	0.004-0.004	S
GCGS0284	11	700	1584	4	4.0-4.0	R	0.008	0.008-0.008	S	0.008	0.008-0.008	S	0.004	0.004-0.004	S
GCGS0285	4	1090	1580	16	16.0-16.0	R	0.008	0.008-0.008	S	0.004	0.004-0.004	S	0.008	0.008-0.008	S
GCGS0286	2	871	1583	0.5	0.5-0.5	S	0.008	0.008-0.008	S	0.008	0.008-0.008	S	0.008	0.008-0.008	S
GCGS0287	3	471	1579	0.5	0.5-0.5	S	0.008	0.008-0.008	S	0.008	0.008-0.008	S	0.008	0.008-0.008	S
GCGS0288	4	1102	1580	8	8.0-8.0	R	0.008	0.008-0.008	S	0.004	0.004-0.004	S	0.008	0.008-0.008	S
GCGS0289	4	1097	1580	8	8.0-8.0	R	0.008	0.008-0.008	S	0.004	0.004-0.004	S	0.004	0.004-0.004	S
GCGS0290	11	710	1584	2	2.0-2.0	R	0.008	0.008-0.008	S	0.008	0.008-0.008	S	0.004	0.004-0.004	S
GCGS0291	12	734	8154	4	4.0-4.0	R	0.008	0.008-0.008	S	0.004	0.004-0.004	S	0.004	0.004-0.004	S
GCGS0292	11	731	10935	0.125	0.125-0.125	S	0.008	0.008-0.008	S	0.004	0.004-0.004	S	0.004	0.004-0.004	S
GCGS0293	11	711	1584	2	2.0-2.0	R	0.008	0.008-0.008	S	0.004	0.004-0.004	S	0.004	0.004-0.004	S
GCGS0294	10	761	1590	0.5	0.5-0.5	S	0.008	0.008-0.008	S	0.004	0.004-0.004	S	0.002	0.002-0.002	S
GCGS0295	8	810	1932	8	8.0-8.0	R	0.008	0.008-0.008	S	0.008	0.008-0.008	S	0.004	0.004-0.004	S
GCGS0296	2	876	7367	2	2.0-2.0	R	0.008	0.008-0.008	S	0.008	0.008-0.008	S	0.008	0.008-0.008	S
GCGS0297	2	878	7367	2	2.0-2.0	R	0.008	0.008-0.008	S	0.008	0.008-0.008	S	0.008	0.008-0.008	S
GCGS0298	2	877	7367	2	2.0-2.0	R	0.008	0.008-0.008	S	0.008	0.008-0.008	S	0.008	0.008-0.008	S
GCGS0299	4	1096	1580	4	4.0-4.0	R	0.008	0.008-0.008	S	0.004	0.004-0.004	S	0.015	0.015-0.015	S
GCGS0300	4	1032	8126	8	8.0-8.0	R	0.008	0.008-0.008	S	0.004	0.004-0.004	S	0.008	0.008-0.008	S
GCGS0301	8	794	10931	4	4.0-4.0	R	0.008	0.008-0.008	S	0.002	0.002-0.002	S	0.008	0.008-0.008	S
GCGS0302	11	724	1584	8	8.0-8.0	R	0.008	0.008-0.008	S	0.004	0.004-0.004	S	0.004	0.004-0.004	S
GCGS0303	12	746	1585	0.5	0.5-0.5	S	0.008	0.008-0.008	S	0.004	0.004-0.004	S	0.002	0.002-0.002	S
GCGS0304	8	768	10634	4	4.0-4.0	R	0.015	0.015-0.015	S	0.004	0.004-0.004	S	0.002	0.002-0.002	S
GCGS0305	8	780	10316	4	4.0-4.0	R	0.015	0.015-0.015	S	0.004	0.004-0.004	S	0.004	0.004-0.004	S
GCGS0306	2	880	12524	0.5	0.5-0.5	S	0.015	0.015-0.015	S	0.008	0.008-0.008	S	0.015	0.015-0.015	S
GCGS0307	8	778	NA	4	4.0-4.0	R	0.015	0.015-0.015	S	0.004	0.004-0.004	S	0.008	0.008-0.008	S
GCGS0308	4	988	1580	8	8.0-8.0	R	0.015	0.015-0.015	S	0.004	0.004-0.004	S	0.015	0.015-0.015	S
GCGS0309	3	492	1579	1	1.0-1.0	S	0.015	0.015-0.015	S	0.015	0.015-0.015	S	0.015	0.015-0.015	S
GCGS0310	11	727	1584	1	1.0-1.0	S	0.015	0.015-0.015	S	0.004	0.004-0.004	S	0.004	0.004-0.004	S
GCGS0311	11	702	1584	4	4.0-4.0	R	0.015	0.015-0.015	S	0.004	0.004-0.004	S	0.008	0.008-0.008	S
GCGS0312	11	697	1584	0.5	0.5-0.5	S	0.015	0.015-0.015	S	0.015	0.015-0.015	S	0.008	0.008-0.008	S
GCGS0313	12	744	1585	0.06	0.06-0.06	S	0.015	0.015-0.015	S	0.015	0.015-0.015	S	0.008	0.008-0.008	S
GCGS0314	13	557	7363	0.125	0.125-0.125	S	0.015	0.015-0.015	S	2	2.0-2.0	R	0.008	0.008-0.008	S
GCGS0315	11	695	10317	0.125	0.125-0.125	S	0.015	0.015-0.015	S	0.015	0.015-0.015	S	0.008	0.008-0.008	S
GCGS0316	7	890	9363	0.5	0.5-0.5	S	0.015	0.015-0.015	S	0.015	0.015-0.015	S	0.008	0.008-0.008	S
GCGS0317	2	872	1583	0.5	0.5-0.5	S	0.015	0.015-0.015	S	0.008	0.008-0.008	S	0.008	0.008-0.008	S
GCGS0318	2	821	1893	0.5	0.5-0.5	S	0.015	0.015-0.015	S	0.004	0.004-0.004	S	0.004	0.004-0.004	S
GCGS0319	5	391	1901	0.125	0.125-0.125	S	0.015	0.015-0.015	S	4	4.0-4.0	R	0.008	0.008-0.008	S
GCGS0320	5	440	1901	0.25	0.25-0.25	S	0.015	0.015-0.015	S	4	4.0-4.0	R	0.008	0.008-0.008	S
GCGS0321	9	674	1588	0.25	0.25-0.25	S	0.015	0.015-0.015	S	1	1.0-1.0	R	0.008	0.008-0.008	S
GCGS0322	8	798	10931	2	2.0-2.0	R	0.015	0.015-0.015	S	0.004	0.004-0.004	S	0.008	0.008-0.008	S
GCGS0323	4	1094	1580	4	4.0-4.0	R	0.015	0.015-0.015	S	0.004	0.004-0.004	S	0.008	0.008-0.008	S
GCGS0324	2	848	1893	1	1.0-1.0	S	0.015	0.015-0.015	S	0.004	0.004-0.004	S	0.015	0.015-0.015	S
GCGS0325	2	818	1893	2	2.0-2.0	R	0.015	0.015-0.015	S	0.004	0.004-0.004	S	0.008	0.008-0.008	S
GCGS0326	3	480	1579	1	1.0-1.0	S	0.032	0.032-0.032	S	0.016	0.016-0.016	S	0.016	0.016-0.016	S
GCGS0327	1	589	1901	2	2.0-2.0	R	0.015	0.015-0.015	S	16	16.0-16.0	R	0.015	0.015-0.015	S
GCGS0328	2	819	1893	2	2.0-2.0	R	0.015	0.015-0.015	S	0.008	0.008-0.008	S	0.015	0.015-0.015	S
GCGS0329	4	1099	1580	8	8.0-8.0	R	0.015	0.015-0.015	S	0.008	0.008-0.008	S	0.015	0.015-0.015	S
GCGS0330	2	813	7822	2	2.0-2.0	R	0.015	0.015-0.015	S	16	16.0-16.0	R	0.015	0.015-0.015	S
GCGS0331	9	657	1588	0.25	0.25-0.25	S	0.015	0.015-0.015	S	4	4.0-4.0	R	0.008	0.008-0.008	S
GCGS0332	7	919	9363	8	8.0-8.0	R	0.015	0.015-0.015	S	0.015	0.015-0.015	S	0.008	0.008-0.008	S
GCGS0333	5	400	1901	0.06	0.06-0.06	S	0.015	0.015-0.015	S	2	2.0-2.0	R	0.008	0.008-0.008	S
GCGS0334	9	667	1588	0.25	0.25-0.25	S	0.015	0.015-0.015	S	1	1.0-1.0	R	0.008	0.008-0.008	S
GCGS0335	2	846	1893	0.5	0.5-0.5	S	0.015	0.015-0.015	S	0.015	0.015-0.015	S	0.008	0.008-0.008	S
GCGS0336	2	851	1893	0.25	0.25-0.25	S	0.015	0.015-0.015	S	0.015	0.015-0.015	S	0.008	0.008-0.008	S
GCGS0337	4	1078	1580	0.5	0.5-0.5	S	0.015	0.015-0.015	S	0.015	0.015-0.015	S	0.008	0.008-0.008	S
GCGS0338	7	895	9363	16	16.0-16.0	R	0.015	0.015-0.015	S	0.015	0.015-0.015	S	0.008	0.008-0.008	S
GCGS0339	2	873	11423	2	2.0-2.0	R	0.015	0.015-0.015	S	0.004	0.004-0.004	S	0.004	0.004-0.004	S
GCGS0340	4	1027	1580	2	2.0-2.0	R	0.015	0.015-0.015	S	0.004	0.004-0.004	S	0.008	0.008-0.008	S
GCGS0341	4	1024	1580	2	2.0-2.0	R	0.015	0.015-0.015	S	0.004	0.004-0.004	S	0.015	0.015-0.015	S
GCGS0342	4	1025	1580	4	4.0-4.0	R	0.015	0.015-0.015	S	0.002	0.002-0.002	S	0.015	0.015-0.015	S
GCGS0343	4	1026	1580	2	2.0-2.0	R	0.015	0.015-0.015	S	0.004	0.004-0.004	S	0.015	0.015-0.015	S
GCGS0344	6	142	1901	0.5	0.5-0.5	S	0.015	0.015-0.015	S	8	8.0-8.0	R	0.008	0.008-0.008	S
GCGS0345	11	706	11418	1	1.0-1.0	S	0.015	0.015-0.015	S	0.015	0.015-0.015	S	0.008	0.008-0.008	S
GCGS0346	9	655	1588	0.03	0.03-0.03	S	0.015	0.015-0.015	S	2	2.0-2.0	R	0.008	0.008-0.008	S
GCGS0347	2	832	11412	0.5	0.5-0.5	S	0.015	0.015-0.015	S	0.015	0.015-0.015	S	0.008	0.008-0.008	S
GCGS0348	8	770	12086	0.06	0.06-0.06	S	0.015	0.015-0.015	S	0.015	0.015-0.015	S	0.008	0.008-0.008	S
GCGS0349	2	826	1893	0.5	0.5-0.5	S	0.015	0.015-0.015	S	0.015	0.015-0.015	S	0.008	0.008-0.008	S
GCGS0350	8	802	10931	0.25	0.25-0.25	S	0.015	0.015-0.015	S	0.015	0.015-0.015	S	0.015	0.015-0.015	S
GCGS0351	12	740	8154	2	2.0-2.0	R	0.015	0.015-0.015	S	0.015	0.015-0.015	S	0.004	0.004-0.004	S
GCGS0352	5	414	1901	2	2.0-2.0	R	0.015	0.015-0.015	S	32	32.0-32.0	R	0.03	0.03-0.03	S
GCGS0353	8	790	8149	0.03	0.03-0.03	S	0.015	0.015-0.015	S	0.015	0.015-0.015	S	0.008	0.008-0.008	S
GCGS0354	7	934	9363	8	8.0-8.0	R	0.015	0.015-0.015	S	0.015	0.015-0.015	S	0.008	0.008-0.008	S
GCGS0355	7	962	9363	2	2.0-2.0	R	0.015	0.015-0.015	S	0.03	0.03-0.03	S	0.015	0.015-0.015	S
GCGS0356	4	1031	1580	8	8.0-8.0	R	0.015	0.015-0.015	S	0.004	0.004-0.004	S	0.008	0.008-0.008	S
GCGS0357	8	772	1594	2	2.0-2.0	R	0.015	0.015-0.015	S	0.004	0.004-0.004	S	0.004	0.004-0.004	S
GCGS0358	8	642	1902	0.5	0.5-0.5	S	0.015	0.015-0.015	S	0.008	0.008-0.008	S	0.008	0.008-0.008	S
GCGS0359	2	860	1893	1	1.0-1.0	S	0.015	0.015-0.015	S	0.004	0.004-0.004	S	0.015	0.015-0.015	S
GCGS0360	5	443	1901	0.5	0.5-0.5	S	0.015	0.015-0.015	S	8	8.0-8.0	R	0.015	0.015-0.015	S
GCGS0361	7	912	9363	8	8.0-8.0	R	0.015	0.015-0.015	S	0.015	0.015-0.015	S	0.008	0.008-0.008	S
GCGS0362	2	854	1893	1	1.0-1.0	S	0.015	0.015-0.015	S	0.015	0.015-0.015	S	0.015	0.015-0.015	S
GCGS0363	8	686	10932	4	4.0-4.0	R	0.015	0.015-0.015	S	0.015	0.015-0.015	S	0.008	0.008-0.008	S
GCGS0364	2	857	1893	0.5	0.5-0.5	S	0.015	0.015-0.015	S	0.008	0.008-0.008	S	0.015	0.015-0.015	S
GCGS0365	2	852	1893	0.5	0.5-0.5	S	0.015	0.015-0.015	S	0.008	0.008-0.008	S	0.015	0.015-0.015	S
GCGS0366	3	500	1579	1	1.0-1.0	S	0.015	0.015-0.015	S	0.015	0.015-0.015	S	0.015	0.015-0.015	S
GCGS0367	3	496	1579	8	8.0-8.0	R	0.015	0.015-0.015	S	0.015	0.015-0.015	S	0.008	0.008-0.008	S
GCGS0368	5	404	1901	0.5	0.5-0.5	S	0.015	0.015-0.015	S	8	8.0-8.0	R	0.008	0.008-0.008	S
GCGS0369	8	650	8136	0.06	0.06-0.06	S	0.015	0.015-0.015	S	2	2.0-2.0	R	0.008	0.008-0.008	S
GCGS0370	8	653	1582	0.06	0.06-0.06	S	0.015	0.015-0.015	S	4	4.0-4.0	R	0.008	0.008-0.008	S
GCGS0371	7	927	9363	2	2.0-2.0	R	0.015	0.015-0.015	S	0.015	0.015-0.015	S	0.008	0.008-0.008	S
GCGS0372	7	894	9363	8	8.0-8.0	R	0.015	0.015-0.015	S	0.015	0.015-0.015	S	0.008	0.008-0.008	S
GCGS0373	8	777	6962	0.125	0.125-0.125	S	0.015	0.015-0.015	S	0.015	0.015-0.015	S	0.008	0.008-0.008	S
GCGS0374	4	1015	1580	2	2.0-2.0	R	0.015	0.015-0.015	S	0.004	0.004-0.004	S	0.004	0.004-0.004	S
GCGS0375	12	745	1585	0.25	0.25-0.25	S	0.015	0.015-0.015	S	0.015	0.015-0.015	S	0.008	0.008-0.008	S
GCGS0376	8	684	10932	0.5	0.5-0.5	S	0.015	0.015-0.015	S	0.5	0.5-0.5	S	0.008	0.008-0.008	S
GCGS0377	8	786	12007	0.25	0.25-0.25	S	0.015	0.015-0.015	S	0.015	0.015-0.015	S	0.008	0.008-0.008	S
GCGS0378	7	893	9363	1	1.0-1.0	S	0.015	0.015-0.015	S	0.015	0.015-0.015	S	0.008	0.008-0.008	S
GCGS0379	7	892	9363	0.5	0.5-0.5	S	0.015	0.015-0.015	S	0.015	0.015-0.015	S	0.008	0.008-0.008	S
GCGS0380	4	1091	1580	8	8.0-8.0	R	0.015	0.015-0.015	S	0.008	0.008-0.008	S	0.008	0.008-0.008	S
GCGS0381	5	366	7371	0.5	0.5-0.5	S	0.015	0.015-0.015	S	4	4.0-4.0	R	0.008	0.008-0.008	S
GCGS0382	6	146	1901	1	1.0-1.0	S	0.015	0.015-0.015	S	16	16.0-16.0	R	0.008	0.008-0.008	S
GCGS0383	9	656	1588	0.125	0.125-0.125	S	0.015	0.015-0.015	S	2	2.0-2.0	R	0.008	0.008-0.008	S
GCGS0384	5	444	1901	0.25	0.25-0.25	S	0.015	0.015-0.015	S	4	4.0-4.0	R	0.008	0.008-0.008	S
GCGS0385	5	364	1901	0.5	0.5-0.5	S	0.015	0.015-0.015	S	8	8.0-8.0	R	0.015	0.015-0.015	S
GCGS0386	11	705	1584	4	4.0-4.0	R	0.015	0.015-0.015	S	0.004	0.004-0.004	S	0.008	0.008-0.008	S
GCGS0387	11	704	1584	4	4.0-4.0	R	0.015	0.015-0.015	S	0.004	0.004-0.004	S	0.008	0.008-0.008	S
GCGS0388	5	407	1901	2	2.0-2.0	R	0.015	0.015-0.015	S	16	16.0-16.0	R	0.015	0.015-0.015	S
GCGS0389	3	502	12091	1	1.0-1.0	S	0.015	0.015-0.015	S	0.008	0.008-0.008	S	0.008	0.008-0.008	S
GCGS0390	11	716	1584	1	1.0-1.0	S	0.015	0.015-0.015	S	0.004	0.004-0.004	S	0.008	0.008-0.008	S
GCGS0391	4	1098	1580	8	8.0-8.0	R	0.015	0.015-0.015	S	0.008	0.008-0.008	S	0.015	0.015-0.015	S
GCGS0392	4	1087	1580	8	8.0-8.0	R	0.015	0.015-0.015	S	0.004	0.004-0.004	S	0.008	0.008-0.008	S
GCGS0393	2	829	1893	0.5	0.5-0.5	S	0.015	0.015-0.015	S	0.004	0.004-0.004	S	0.008	0.008-0.008	S
GCGS0394	2	874	8156	2	2.0-2.0	R	0.015	0.015-0.015	S	0.015	0.015-0.015	S	0.008	0.008-0.008	S
GCGS0395	11	714	1584	0.25	0.25-0.25	S	0.015	0.015-0.015	S	0.015	0.015-0.015	S	0.008	0.008-0.008	S
GCGS0396	9	659	1588	0.125	0.125-0.125	S	0.015	0.015-0.015	S	4	4.0-4.0	R	0.008	0.008-0.008	S
GCGS0397	13	559	7363	0.25	0.25-0.25	S	0.015	0.015-0.015	S	16	16.0-16.0	R	0.008	0.008-0.008	S
GCGS0398	9	669	1588	0.03	0.03-0.03	S	0.015	0.015-0.015	S	0.5	0.5-0.5	S	0.008	0.008-0.008	S
GCGS0399	13	558	7363	0.25	0.25-0.25	S	0.015	0.015-0.015	S	8	8.0-8.0	R	0.008	0.008-0.008	S
GCGS0400	8	688	10932	0.5	0.5-0.5	S	0.015	0.015-0.015	S	0.004	0.004-0.004	S	0.015	0.015-0.015	S
GCGS0401	7	922	9363	2	2.0-2.0	R	0.015	0.015-0.015	S	0.015	0.015-0.015	S	0.008	0.008-0.008	S
GCGS0402	7	954	9363	4	4.0-4.0	R	0.015	0.015-0.015	S	0.015	0.015-0.015	S	0.015	0.015-0.015	S
GCGS0403	7	955	9363	2	2.0-2.0	R	0.015	0.015-0.015	S	0.015	0.015-0.015	S	0.03	0.03-0.03	S
GCGS0404	7	958	9363	2	2.0-2.0	R	0.015	0.015-0.015	S	0.015	0.015-0.015	S	0.015	0.015-0.015	S
GCGS0405	7	957	9363	2	2.0-2.0	R	0.015	0.015-0.015	S	0.015	0.015-0.015	S	0.015	0.015-0.015	S
GCGS0406	7	959	9363	2	2.0-2.0	R	0.015	0.015-0.015	S	0.015	0.015-0.015	S	0.015	0.015-0.015	S
GCGS0407	2	849	1893	0.5	0.5-0.5	S	0.015	0.015-0.015	S	0.008	0.008-0.008	S	0.015	0.015-0.015	S
GCGS0408	3	470	1579	2	2.0-2.0	R	0.015	0.015-0.015	S	0.008	0.008-0.008	S	0.015	0.015-0.015	S
GCGS0409	4	1016	1580	2	2.0-2.0	R	0.015	0.015-0.015	S	0.004	0.004-0.004	S	0.015	0.015-0.015	S
GCGS0410	5	342	1901	1	1.0-1.0	S	0.015	0.015-0.015	S	2	2.0-2.0	R	0.008	0.008-0.008	S
GCGS0411	5	369	8153	2	2.0-2.0	R	0.015	0.015-0.015	S	4	4.0-4.0	R	0.015	0.015-0.015	S
GCGS0412	3	503	1579	2	2.0-2.0	R	0.015	0.015-0.015	S	0.015	0.015-0.015	S	0.015	0.015-0.015	S
GCGS0413	5	371	8153	2	2.0-2.0	R	0.015	0.015-0.015	S	4	4.0-4.0	R	0.008	0.008-0.008	S
GCGS0414	5	372	1901	2	2.0-2.0	R	0.015	0.015-0.015	S	4	4.0-4.0	R	0.015	0.015-0.015	S
GCGS0415	5	370	8153	2	2.0-2.0	R	0.015	0.015-0.015	S	4	4.0-4.0	R	0.015	0.015-0.015	S
GCGS0416	4	1034	8126	8	8.0-8.0	R	0.015	0.015-0.015	S	0.008	0.008-0.008	S	0.008	0.008-0.008	S
GCGS0417	4	1101	1580	4	4.0-4.0	R	0.015	0.015-0.015	S	0.004	0.004-0.004	S	0.015	0.015-0.015	S
GCGS0418	2	831	1893	0.5	0.5-0.5	S	0.015	0.015-0.015	S	0.004	0.004-0.004	S	0.008	0.008-0.008	S
GCGS0419	5	336	1579	0.5	0.5-0.5	S	0.015	0.015-0.015	S	16	16.0-16.0	R	0.015	0.015-0.015	S
GCGS0420	3	528	10311	1	1.0-1.0	S	0.015	0.015-0.015	S	0.008	0.008-0.008	S	0.008	0.008-0.008	S
GCGS0421	1	595	1901	1	1.0-1.0	S	0.015	0.015-0.015	S	16	16.0-16.0	R	0.015	0.015-0.015	S
GCGS0422	7	976	11420	1	1.0-1.0	S	0.015	0.015-0.015	S	0.015	0.015-0.015	S	0.008	0.008-0.008	S
GCGS0423	8	793	12089	0.06	0.06-0.06	S	0.015	0.015-0.015	S	0.015	0.015-0.015	S	0.008	0.008-0.008	S
GCGS0424	8	685	10932	0.5	0.5-0.5	S	0.015	0.015-0.015	S	0.015	0.015-0.015	S	0.008	0.008-0.008	S
GCGS0425	8	804	10931	0.5	0.5-0.5	S	0.015	0.015-0.015	S	0.015	0.015-0.015	S	0.008	0.008-0.008	S
GCGS0426	7	975	11420	1	1.0-1.0	S	0.015	0.015-0.015	S	0.015	0.015-0.015	S	0.015	0.015-0.015	S
GCGS0427	11	722	1584	0.5	0.5-0.5	S	0.015	0.015-0.015	S	0.015	0.015-0.015	S	0.008	0.008-0.008	S
GCGS0428	8	687	10932	0.25	0.25-0.25	S	0.015	0.015-0.015	S	0.015	0.015-0.015	S	0.008	0.008-0.008	S
GCGS0429	8	683	10932	0.5	0.5-0.5	S	0.015	0.015-0.015	S	0.5	0.5-0.5	S	0.008	0.008-0.008	S
GCGS0430	8	641	1902	0.25	0.25-0.25	S	0.015	0.015-0.015	S	0.015	0.015-0.015	S	0.008	0.008-0.008	S
GCGS0431	8	781	10316	0.06	0.06-0.06	S	0.015	0.015-0.015	S	0.03	0.03-0.03	S	0.008	0.008-0.008	S
GCGS0432	12	749	8154	0.125	0.125-0.125	S	0.015	0.015-0.015	S	0.03	0.03-0.03	S	0.008	0.008-0.008	S
GCGS0433	7	925	11422	1	1.0-1.0	S	0.015	0.015-0.015	S	0.015	0.015-0.015	S	0.008	0.008-0.008	S
GCGS0434	4	1042	1580	2	2.0-2.0	R	0.015	0.015-0.015	S	0.004	0.004-0.004	S	0.008	0.008-0.008	S
GCGS0435	4	1081	1580	4	4.0-4.0	R	0.015	0.015-0.015	S	0.004	0.004-0.004	S	0.008	0.008-0.008	S
GCGS0436	7	906	9363	2	2.0-2.0	R	0.015	0.015-0.015	S	0.015	0.015-0.015	S	0.008	0.008-0.008	S
GCGS0437	5	448	1901	0.25	0.25-0.25	S	0.015	0.015-0.015	S	4	4.0-4.0	R	0.008	0.008-0.008	S
GCGS0438	12	742	1585	16	16.0-16.0	R	0.015	0.015-0.015	S	0.015	0.015-0.015	S	0.008	0.008-0.008	S
GCGS0439	8	779	NA	1	1.0-1.0	S	0.015	0.015-0.015	S	0.004	0.004-0.004	S	0.008	0.008-0.008	S
GCGS0440	8	538	1601	0.5	0.5-0.5	S	0.015	0.015-0.015	S	0.002	0.002-0.002	S	0.004	0.004-0.004	S
GCGS0441	11	713	1584	2	2.0-2.0	R	0.015	0.015-0.015	S	0.004	0.004-0.004	S	0.004	0.004-0.004	S
GCGS0442	8	638	1902	0.5	0.5-0.5	S	0.015	0.015-0.015	S	0.008	0.008-0.008	S	0.015	0.015-0.015	S
GCGS0443	11	708	1584	1	1.0-1.0	S	0.015	0.015-0.015	S	0.004	0.004-0.004	S	0.004	0.004-0.004	S
GCGS0444	5	379	1901	2	2.0-2.0	R	0.015	0.015-0.015	S	16	16.0-16.0	R	0.03	0.03-0.03	S
GCGS0445	10	766	1590	1	1.0-1.0	S	0.015	0.015-0.015	S	0.004	0.004-0.004	S	0.008	0.008-0.008	S
GCGS0446	5	389	1901	1	1.0-1.0	S	0.015	0.015-0.015	S	16	16.0-16.0	R	0.03	0.03-0.03	S
GCGS0447	4	1083	1580	4	4.0-4.0	R	0.015	0.015-0.015	S	0.002	0.002-0.002	S	0.008	0.008-0.008	S
GCGS0448	5	382	1901	0.5	0.5-0.5	S	0.015	0.015-0.015	S	16	16.0-16.0	R	0.03	0.03-0.03	S
GCGS0449	8	783	11414	0.125	0.125-0.125	S	0.015	0.015-0.015	S	0.015	0.015-0.015	S	0.008	0.008-0.008	S
GCGS0450	12	741	1585	0.25	0.25-0.25	S	0.015	0.015-0.015	S	0.015	0.015-0.015	S	0.008	0.008-0.008	S
GCGS0451	5	384	1901	0.5	0.5-0.5	S	0.015	0.015-0.015	S	16	16.0-16.0	R	0.015	0.015-0.015	S
GCGS0452	5	381	1901	0.125	0.125-0.125	S	0.015	0.015-0.015	S	8	8.0-8.0	R	0.008	0.008-0.008	S
GCGS0453	8	774	6962	0.25	0.25-0.25	S	0.015	0.015-0.015	S	0.015	0.015-0.015	S	0.008	0.008-0.008	S
GCGS0454	8	788	8149	0.125	0.125-0.125	S	0.015	0.015-0.015	S	0.015	0.015-0.015	S	0.008	0.008-0.008	S
GCGS0455	7	887	9363	0.5	0.5-0.5	S	0.015	0.015-0.015	S	0.015	0.015-0.015	S	0.008	0.008-0.008	S
GCGS0456	11	693	10317	0.5	0.5-0.5	S	0.015	0.015-0.015	S	0.015	0.015-0.015	S	0.008	0.008-0.008	S
GCGS0457	2	835	1889	0.125	0.125-0.125	S	0.015	0.015-0.015	S	0.015	0.015-0.015	S	0.008	0.008-0.008	S
GCGS0458	7	969	9363	1	1.0-1.0	S	0.015	0.015-0.015	S	0.015	0.015-0.015	S	0.008	0.008-0.008	S
GCGS0459	2	864	1893	0.25	0.25-0.25	S	0.015	0.015-0.015	S	0.015	0.015-0.015	S	0.008	0.008-0.008	S
GCGS0460	11	691	10317	16	16.0-16.0	R	0.015	0.015-0.015	S	0.015	0.015-0.015	S	0.008	0.008-0.008	S
GCGS0461	11	692	10317	0.5	0.5-0.5	S	0.015	0.015-0.015	S	0.015	0.015-0.015	S	0.008	0.008-0.008	S
GCGS0462	8	799	10931	0.5	0.5-0.5	S	0.015	0.015-0.015	S	0.004	0.004-0.004	S	0.008	0.008-0.008	S
GCGS0463	5	294	1901	0.5	0.5-0.5	S	0.015	0.015-0.015	S	4	4.0-4.0	R	0.015	0.015-0.015	S
GCGS0464	5	313	1901	0.5	0.5-0.5	S	0.015	0.015-0.015	S	8	8.0-8.0	R	0.008	0.008-0.008	S
GCGS0465	10	764	1590	0.06	0.06-0.06	S	0.015	0.015-0.015	S	0.015	0.015-0.015	S	0.008	0.008-0.008	S
GCGS0466	5	442	1901	0.25	0.25-0.25	S	0.015	0.015-0.015	S	4	4.0-4.0	R	0.008	0.008-0.008	S
GCGS0467	7	944	9363	16	16.0-16.0	R	0.015	0.015-0.015	S	0.015	0.015-0.015	S	0.008	0.008-0.008	S
GCGS0468	7	898	9363	2	2.0-2.0	R	0.015	0.015-0.015	S	0.015	0.015-0.015	S	0.008	0.008-0.008	S
GCGS0469	9	663	1588	0.25	0.25-0.25	S	0.015	0.015-0.015	S	4	4.0-4.0	R	0.008	0.008-0.008	S
GCGS0470	4	1019	1580	4	4.0-4.0	R	0.015	0.015-0.015	S	0.015	0.015-0.015	S	0.008	0.008-0.008	S
GCGS0471	12	755	11415	0.125	0.125-0.125	S	0.015	0.015-0.015	S	0.015	0.015-0.015	S	0.008	0.008-0.008	S
GCGS0472	2	830	1893	1	1.0-1.0	S	0.015	0.015-0.015	S	0.015	0.015-0.015	S	0.008	0.008-0.008	S
GCGS0473	11	690	10317	2	2.0-2.0	R	0.015	0.015-0.015	S	0.015	0.015-0.015	S	0.008	0.008-0.008	S
GCGS0474	8	791	8149	0.5	0.5-0.5	S	0.015	0.015-0.015	S	0.015	0.015-0.015	S	0.008	0.008-0.008	S
GCGS0475	5	319	1579	1	1.0-1.0	S	0.015	0.015-0.015	S	16	16.0-16.0	R	0.015	0.015-0.015	S
GCGS0476	7	910	9363	2	2.0-2.0	R	0.015	0.015-0.015	S	0.004	0.004-0.004	S	0.004	0.004-0.004	S
GCGS0477	7	971	9363	2	2.0-2.0	R	0.015	0.015-0.015	S	0.004	0.004-0.004	S	0.008	0.008-0.008	S
GCGS0478	7	909	9363	2	2.0-2.0	R	0.015	0.015-0.015	S	0.004	0.004-0.004	S	0.008	0.008-0.008	S
GCGS0479	8	801	10931	0.5	0.5-0.5	S	0.015	0.015-0.015	S	0.015	0.015-0.015	S	0.008	0.008-0.008	S
GCGS0480	5	329	1901	0.5	0.5-0.5	S	0.015	0.015-0.015	S	8	8.0-8.0	R	0.015	0.015-0.015	S
GCGS0481	1	612	1901	2	2.0-2.0	R	0.015	0.015-0.015	S	32	32.0-32.0	R	0.015	0.015-0.015	S
GCGS0482	7	918	9363	8	8.0-8.0	R	0.015	0.015-0.015	S	0.015	0.015-0.015	S	0.008	0.008-0.008	S
GCGS0483	5	419	1901	0.06	0.06-0.06	S	0.015	0.015-0.015	S	4	4.0-4.0	R	0.008	0.008-0.008	S
GCGS0484	7	917	9363	8	8.0-8.0	R	0.015	0.015-0.015	S	0.015	0.015-0.015	S	0.008	0.008-0.008	S
GCGS0485	7	916	9363	16	16.0-16.0	R	0.015	0.015-0.015	S	0.015	0.015-0.015	S	0.008	0.008-0.008	S
GCGS0486	3	542	1920	0.5	0.5-0.5	S	0.015	0.015-0.015	S	0.015	0.015-0.015	S	0.015	0.015-0.015	S
GCGS0487	5	386	1901	0.25	0.25-0.25	S	0.015	0.015-0.015	S	2	2.0-2.0	R	0.008	0.008-0.008	S
GCGS0488	12	754	8114	0.5	0.5-0.5	S	0.015	0.015-0.015	S	0.015	0.015-0.015	S	0.008	0.008-0.008	S
GCGS0489	12	743	1585	0.125	0.125-0.125	S	0.015	0.015-0.015	S	0.015	0.015-0.015	S	0.008	0.008-0.008	S
GCGS0490	5	358	1901	8	8.0-8.0	R	0.015	0.015-0.015	S	4	4.0-4.0	R	0.008	0.008-0.008	S
GCGS0491	5	305	1901	0.5	0.5-0.5	S	0.015	0.015-0.015	S	8	8.0-8.0	R	0.015	0.015-0.015	S
GCGS0492	11	721	1584	8	8.0-8.0	R	0.015	0.015-0.015	S	0.008	0.008-0.008	S	0.008	0.008-0.008	S
GCGS0493	5	412	1901	0.5	0.5-0.5	S	0.015	0.015-0.015	S	8	8.0-8.0	R	0.008	0.008-0.008	S
GCGS0494	9	664	1588	0.125	0.125-0.125	S	0.015	0.015-0.015	S	4	4.0-4.0	R	0.008	0.008-0.008	S
GCGS0495	9	672	1588	0.25	0.25-0.25	S	0.015	0.015-0.015	S	16	16.0-16.0	R	0.008	0.008-0.008	S
GCGS0496	8	681	7828	0.5	0.5-0.5	S	0.015	0.015-0.015	S	0.015	0.015-0.015	S	0.008	0.008-0.008	S
GCGS0497	7	961	9363	8	8.0-8.0	R	0.015	0.015-0.015	S	0.015	0.015-0.015	S	0.015	0.015-0.015	S
GCGS0498	8	645	1582	0.5	0.5-0.5	S	0.015	0.015-0.015	S	8	8.0-8.0	R	0.008	0.008-0.008	S
GCGS0499	5	347	1901	0.5	0.5-0.5	S	0.015	0.015-0.015	S	8	8.0-8.0	R	0.015	0.015-0.015	S
GCGS0500	11	712	1584	2	2.0-2.0	R	0.015	0.015-0.015	S	0.008	0.008-0.008	S	0.008	0.008-0.008	S
GCGS0501	8	800	10931	0.5	0.5-0.5	S	0.015	0.015-0.015	S	0.008	0.008-0.008	S	0.008	0.008-0.008	S
GCGS0502	3	495	1579	2	2.0-2.0	R	0.015	0.015-0.015	S	0.03	0.03-0.03	S	0.015	0.015-0.015	S
GCGS0503	4	1009	1580	4	4.0-4.0	R	0.015	0.015-0.015	S	0.008	0.008-0.008	S	0.008	0.008-0.008	S
GCGS0504	8	646	1582	0.5	0.5-0.5	S	0.015	0.015-0.015	S	16	16.0-16.0	R	0.008	0.008-0.008	S
GCGS0505	4	1006	1580	4	4.0-4.0	R	0.015	0.015-0.015	S	0.008	0.008-0.008	S	0.008	0.008-0.008	S
GCGS0506	5	346	1901	0.5	0.5-0.5	S	0.015	0.015-0.015	S	8	8.0-8.0	R	0.015	0.015-0.015	S
GCGS0507	5	331	1901	0.5	0.5-0.5	S	0.015	0.015-0.015	S	8	8.0-8.0	R	0.015	0.015-0.015	S
GCGS0508	5	303	1901	0.5	0.5-0.5	S	0.015	0.015-0.015	S	4	4.0-4.0	R	0.015	0.015-0.015	S
GCGS0509	2	870	1583	0.5	0.5-0.5	S	0.015	0.015-0.015	S	8	8.0-8.0	R	0.015	0.015-0.015	S
GCGS0510	5	395	1901	0.5	0.5-0.5	S	0.015	0.015-0.015	S	16	16.0-16.0	R	0.03	0.03-0.03	S
GCGS0511	5	286	1901	0.5	0.5-0.5	S	0.015	0.015-0.015	S	8	8.0-8.0	R	0.015	0.015-0.015	S
GCGS0512	1	607	1901	0.03	0.03-0.03	S	0.015	0.015-0.015	S	8	8.0-8.0	R	0.008	0.008-0.008	S
GCGS0513	5	450	1901	0.25	0.25-0.25	S	0.015	0.015-0.015	S	4	4.0-4.0	R	0.008	0.008-0.008	S
GCGS0514	9	679	1588	0.03	0.03-0.03	S	0.015	0.015-0.015	S	2	2.0-2.0	R	0.015	0.015-0.015	S
GCGS0515	8	648	11419	0.06	0.06-0.06	S	0.015	0.015-0.015	S	8	8.0-8.0	R	0.015	0.015-0.015	S
GCGS0516	7	980	9363	4	4.0-4.0	R	0.015	0.015-0.015	S	0.015	0.015-0.015	S	0.008	0.008-0.008	S
GCGS0517	8	652	1582	0.06	0.06-0.06	S	0.015	0.015-0.015	S	4	4.0-4.0	R	0.008	0.008-0.008	S
GCGS0518	7	973	9363	8	8.0-8.0	R	0.015	0.015-0.015	S	0.015	0.015-0.015	S	0.008	0.008-0.008	S
GCGS0519	8	796	10931	8	8.0-8.0	R	0.015	0.015-0.015	S	0.002	0.002-0.002	S	0.008	0.008-0.008	S
GCGS0520	8	795	10931	8	8.0-8.0	R	0.015	0.015-0.015	S	0.002	0.002-0.002	S	0.002	0.002-0.002	S
GCGS0521	11	723	1584	2	2.0-2.0	R	0.015	0.015-0.015	S	0.004	0.004-0.004	S	0.004	0.004-0.004	S
GCGS0522	7	963	9363	1	1.0-1.0	S	0.015	0.015-0.015	S	0.015	0.015-0.015	S	0.015	0.015-0.015	S
GCGS0523	4	982	1580	2	2.0-2.0	R	0.015	0.015-0.015	S	0.015	0.015-0.015	S	0.008	0.008-0.008	S
GCGS0524	4	1028	1580	0.5	0.5-0.5	S	0.03	0.03-0.03	S	0.004	0.004-0.004	S	0.008	0.008-0.008	S
GCGS0525	11	718	1584	4	4.0-4.0	R	0.03	0.03-0.03	S	0.004	0.004-0.004	S	0.004	0.004-0.004	S
GCGS0526	8	771	1594	2	2.0-2.0	R	0.03	0.03-0.03	S	0.004	0.004-0.004	S	0.008	0.008-0.008	S
GCGS0527	4	990	1580	8	8.0-8.0	R	0.03	0.03-0.03	S	0.004	0.004-0.004	S	0.015	0.015-0.015	S
GCGS0528	4	1000	1580	4	4.0-4.0	R	0.03	0.03-0.03	S	0.004	0.004-0.004	S	0.015	0.015-0.015	S
GCGS0529	11	715	NA	8	8.0-8.0	R	0.03	0.03-0.03	S	0.004	0.004-0.004	S	0.015	0.015-0.015	S
GCGS0530	3	457	1579	2	2.0-2.0	R	0.03	0.03-0.03	S	0.008	0.008-0.008	S	0.015	0.015-0.015	S
GCGS0531	4	993	1580	8	8.0-8.0	R	0.03	0.03-0.03	S	0.004	0.004-0.004	S	0.015	0.015-0.015	S
GCGS0532	4	991	1580	8	8.0-8.0	R	0.03	0.03-0.03	S	0.004	0.004-0.004	S	0.015	0.015-0.015	S
GCGS0533	4	987	1580	8	8.0-8.0	R	0.03	0.03-0.03	S	0.004	0.004-0.004	S	0.015	0.015-0.015	S
GCGS0534	4	992	1580	8	8.0-8.0	R	0.03	0.03-0.03	S	0.004	0.004-0.004	S	0.015	0.015-0.015	S
GCGS0535	4	994	1580	8	8.0-8.0	R	0.03	0.03-0.03	S	0.004	0.004-0.004	S	0.008	0.008-0.008	S
GCGS0536	2	859	1893	0.5	0.5-0.5	S	0.03	0.03-0.03	S	0.008	0.008-0.008	S	0.015	0.015-0.015	S
GCGS0537	3	485	1579	0.5	0.5-0.5	S	0.03	0.03-0.03	S	0.015	0.015-0.015	S	0.015	0.015-0.015	S
GCGS0538	12	748	NA	1	1.0-1.0	S	0.03	0.03-0.03	S	0.004	0.004-0.004	S	0.008	0.008-0.008	S
GCGS0539	3	525	1579	2	2.0-2.0	R	0.03	0.03-0.03	S	0.015	0.015-0.015	S	0.03	0.03-0.03	S
GCGS0540	4	985	1580	1	1.0-1.0	S	0.03	0.03-0.03	S	0.008	0.008-0.008	S	0.008	0.008-0.008	S
GCGS0541	2	856	13781	1	1.0-1.0	S	0.03	0.03-0.03	S	0.004	0.004-0.004	S	0.008	0.008-0.008	S
GCGS0542	3	481	1579	1	1.0-1.0	S	0.03	0.03-0.03	S	0.008	0.008-0.008	S	0.015	0.015-0.015	S
GCGS0543	11	696	10317	0.25	0.25-0.25	S	0.03	0.03-0.03	S	0.015	0.015-0.015	S	0.008	0.008-0.008	S
GCGS0544	7	967	9363	0.5	0.5-0.5	S	0.03	0.03-0.03	S	0.015	0.015-0.015	S	0.015	0.015-0.015	S
GCGS0545	7	891	9363	0.5	0.5-0.5	S	0.03	0.03-0.03	S	0.015	0.015-0.015	S	0.008	0.008-0.008	S
GCGS0546	2	834	1893	0.5	0.5-0.5	S	0.03	0.03-0.03	S	0.004	0.004-0.004	S	0.008	0.008-0.008	S
GCGS0547	3	456	1579	1	1.0-1.0	S	0.03	0.03-0.03	S	0.008	0.008-0.008	S	0.015	0.015-0.015	S
GCGS0548	5	439	1901	0.25	0.25-0.25	S	0.03	0.03-0.03	S	4	4.0-4.0	R	0.015	0.015-0.015	S
GCGS0549	5	441	1901	0.25	0.25-0.25	S	0.03	0.03-0.03	S	2	2.0-2.0	R	0.015	0.015-0.015	S
GCGS0550	7	897	9363	8	8.0-8.0	R	0.03	0.03-0.03	S	0.015	0.015-0.015	S	0.008	0.008-0.008	S
GCGS0551	5	396	8153	0.25	0.25-0.25	S	0.03	0.03-0.03	S	4	4.0-4.0	R	0.015	0.015-0.015	S
GCGS0552	7	981	9363	0.5	0.5-0.5	S	0.03	0.03-0.03	S	0.015	0.015-0.015	S	0.008	0.008-0.008	S
GCGS0553	5	397	8153	0.125	0.125-0.125	S	0.03	0.03-0.03	S	4	4.0-4.0	R	0.015	0.015-0.015	S
GCGS0554	8	803	10931	0.25	0.25-0.25	S	0.03	0.03-0.03	S	0.015	0.015-0.015	S	0.015	0.015-0.015	S
GCGS0555	3	482	1579	4	4.0-4.0	R	0.03	0.03-0.03	S	0.015	0.015-0.015	S	0.015	0.015-0.015	S
GCGS0556	10	758	1590	2	2.0-2.0	R	0.03	0.03-0.03	S	0.008	0.008-0.008	S	0.015	0.015-0.015	S
GCGS0557	5	405	1901	1	1.0-1.0	S	0.03	0.03-0.03	S	16	16.0-16.0	R	0.03	0.03-0.03	S
GCGS0558	5	416	1901	1	1.0-1.0	S	0.03	0.03-0.03	S	16	16.0-16.0	R	0.03	0.03-0.03	S
GCGS0559	1	582	1901	1	1.0-1.0	S	0.03	0.03-0.03	S	16	16.0-16.0	R	0.03	0.03-0.03	S
GCGS0560	7	896	9363	16	16.0-16.0	R	0.03	0.03-0.03	S	0.015	0.015-0.015	S	0.008	0.008-0.008	S
GCGS0561	8	546	11181	2	2.0-2.0	R	0.03	0.03-0.03	S	0.004	0.004-0.004	S	0.008	0.008-0.008	S
GCGS0562	2	812	7822	2	2.0-2.0	R	0.03	0.03-0.03	S	4	4.0-4.0	R	0.004	0.004-0.004	S
GCGS0563	1	631	1901	2	2.0-2.0	R	0.03	0.03-0.03	S	16	16.0-16.0	R	0.015	0.015-0.015	S
GCGS0564	7	888	9363	2	2.0-2.0	R	0.03	0.03-0.03	S	0.004	0.004-0.004	S	0.008	0.008-0.008	S
GCGS0565	3	507	1579	1	1.0-1.0	S	0.03	0.03-0.03	S	0.008	0.008-0.008	S	0.03	0.03-0.03	S
GCGS0566	3	504	1579	0.5	0.5-0.5	S	0.03	0.03-0.03	S	0.008	0.008-0.008	S	0.03	0.03-0.03	S
GCGS0567	4	1023	1580	2	2.0-2.0	R	0.03	0.03-0.03	S	0.004	0.004-0.004	S	0.008	0.008-0.008	S
GCGS0568	5	293	1901	1	1.0-1.0	S	0.03	0.03-0.03	S	16	16.0-16.0	R	0.06	0.06-0.06	S
GCGS0569	3	460	NA	2	2.0-2.0	R	0.03	0.03-0.03	S	0.015	0.015-0.015	S	0.03	0.03-0.03	S
GCGS0570	3	458	1579	2	2.0-2.0	R	0.03	0.03-0.03	S	0.015	0.015-0.015	S	0.03	0.03-0.03	S
GCGS0571	2	827	1893	0.5	0.5-0.5	S	0.03	0.03-0.03	S	0.015	0.015-0.015	S	0.015	0.015-0.015	S
GCGS0572	2	825	1893	1	1.0-1.0	S	0.03	0.03-0.03	S	0.015	0.015-0.015	S	0.008	0.008-0.008	S
GCGS0573	3	494	1579	2	2.0-2.0	R	0.03	0.03-0.03	S	0.03	0.03-0.03	S	0.015	0.015-0.015	S
GCGS0574	7	965	9363	2	2.0-2.0	R	0.03	0.03-0.03	S	0.03	0.03-0.03	S	0.015	0.015-0.015	S
GCGS0575	7	966	9363	2	2.0-2.0	R	0.03	0.03-0.03	S	0.03	0.03-0.03	S	0.015	0.015-0.015	S
GCGS0576	3	472	1579	2	2.0-2.0	R	0.03	0.03-0.03	S	0.008	0.008-0.008	S	0.015	0.015-0.015	S
GCGS0577	4	1021	1580	4	4.0-4.0	R	0.03	0.03-0.03	S	0.008	0.008-0.008	S	0.008	0.008-0.008	S
GCGS0578	4	1030	1580	4	4.0-4.0	R	0.03	0.03-0.03	S	0.008	0.008-0.008	S	0.008	0.008-0.008	S
GCGS0579	8	769	1594	4	4.0-4.0	R	0.03	0.03-0.03	S	0.008	0.008-0.008	S	0.008	0.008-0.008	S
GCGS0580	3	473	1579	2	2.0-2.0	R	0.03	0.03-0.03	S	0.008	0.008-0.008	S	0.015	0.015-0.015	S
GCGS0581	4	1029	1580	4	4.0-4.0	R	0.03	0.03-0.03	S	0.008	0.008-0.008	S	0.008	0.008-0.008	S
GCGS0582	7	933	9363	0.5	0.5-0.5	S	0.03	0.03-0.03	S	0.015	0.015-0.015	S	0.008	0.008-0.008	S
GCGS0583	7	885	9363	0.5	0.5-0.5	S	0.03	0.03-0.03	S	0.015	0.015-0.015	S	0.008	0.008-0.008	S
GCGS0584	7	884	9363	1	1.0-1.0	S	0.03	0.03-0.03	S	0.015	0.015-0.015	S	0.008	0.008-0.008	S
GCGS0585	2	816	7823	0.5	0.5-0.5	S	0.03	0.03-0.03	S	16	16.0-16.0	R	0.015	0.015-0.015	S
GCGS0586	2	869	1587	8	8.0-8.0	R	0.03	0.03-0.03	S	0.125	0.125-0.125	S	0.008	0.008-0.008	S
GCGS0587	7	960	11422	2	2.0-2.0	R	0.03	0.03-0.03	S	0.015	0.015-0.015	S	0.015	0.015-0.015	S
GCGS0588	5	341	1901	1	1.0-1.0	S	0.03	0.03-0.03	S	2	2.0-2.0	R	0.03	0.03-0.03	S
GCGS0589	5	408	1901	16	16.0-16.0	R	0.03	0.03-0.03	S	8	8.0-8.0	R	0.015	0.015-0.015	S
GCGS0590	5	413	1901	0.5	0.5-0.5	S	0.03	0.03-0.03	S	16	16.0-16.0	R	0.03	0.03-0.03	S
GCGS0591	5	418	1901	0.5	0.5-0.5	S	0.03	0.03-0.03	S	32	32.0-32.0	R	0.03	0.03-0.03	S
GCGS0592	5	422	1901	0.25	0.25-0.25	S	0.03	0.03-0.03	S	16	16.0-16.0	R	0.03	0.03-0.03	S
GCGS0593	7	902	9363	0.25	0.25-0.25	S	0.03	0.03-0.03	S	0.015	0.015-0.015	S	0.008	0.008-0.008	S
GCGS0594	13	560	7363	0.125	0.125-0.125	S	0.03	0.03-0.03	S	8	8.0-8.0	R	0.015	0.015-0.015	S
GCGS0595	4	1011	1580	4	4.0-4.0	R	0.03	0.03-0.03	S	0.004	0.004-0.004	S	0.015	0.015-0.015	S
GCGS0596	5	438	1901	0.5	0.5-0.5	S	0.03	0.03-0.03	S	4	4.0-4.0	R	0.015	0.015-0.015	S
GCGS0597	5	304	1901	2	2.0-2.0	R	0.03	0.03-0.03	S	16	16.0-16.0	R	0.03	0.03-0.03	S
GCGS0598	3	520	1579	2	2.0-2.0	R	0.03	0.03-0.03	S	0.03	0.03-0.03	S	0.03	0.03-0.03	S
GCGS0599	8	792	NA	0.5	0.5-0.5	S	0.03	0.03-0.03	S	0.004	0.004-0.004	S	0.015	0.015-0.015	S
GCGS0600	10	760	1590	2	2.0-2.0	R	0.03	0.03-0.03	S	0.008	0.008-0.008	S	0.015	0.015-0.015	S
GCGS0601	4	1041	1580	1	1.0-1.0	S	0.03	0.03-0.03	S	0.004	0.004-0.004	S	0.015	0.015-0.015	S
GCGS0602	1	605	1901	0.5	0.5-0.5	S	0.03	0.03-0.03	S	16	16.0-16.0	R	0.03	0.03-0.03	S
GCGS0603	9	665	1588	0.125	0.125-0.125	S	0.03	0.03-0.03	S	4	4.0-4.0	R	0.008	0.008-0.008	S
GCGS0604	4	1017	1580	16	16.0-16.0	R	0.063	0.063-0.063	S	0.016	0.016-0.016	S	0.032	0.032-0.032	S
GCGS0605	3	499	1579	0.5	0.5-0.5	S	0.03	0.03-0.03	S	0.015	0.015-0.015	S	0.03	0.03-0.03	S
GCGS0606	5	308	1901	0.5	0.5-0.5	S	0.03	0.03-0.03	S	4	4.0-4.0	R	0.03	0.03-0.03	S
GCGS0607	3	498	1579	2	2.0-2.0	R	0.03	0.03-0.03	S	0.015	0.015-0.015	S	0.03	0.03-0.03	S
GCGS0608	5	367	8153	0.5	0.5-0.5	S	0.03	0.03-0.03	S	8	8.0-8.0	R	0.015	0.015-0.015	S
GCGS0609	5	295	1901	2	2.0-2.0	R	0.03	0.03-0.03	S	16	16.0-16.0	R	0.03	0.03-0.03	S
GCGS0610	4	1037	8126	2	2.0-2.0	R	0.03	0.03-0.03	S	0.015	0.015-0.015	S	0.008	0.008-0.008	S
GCGS0611	7	956	9363	2	2.0-2.0	R	0.03	0.03-0.03	S	0.015	0.015-0.015	S	0.015	0.015-0.015	S
GCGS0612	3	483	1579	2	2.0-2.0	R	0.03	0.03-0.03	S	0.015	0.015-0.015	S	0.015	0.015-0.015	S
GCGS0613	3	529	10311	1	1.0-1.0	S	0.03	0.03-0.03	S	0.004	0.004-0.004	S	0.03	0.03-0.03	S
GCGS0614	3	545	12093	0.5	0.5-0.5	S	0.03	0.03-0.03	S	0.015	0.015-0.015	S	0.03	0.03-0.03	S
GCGS0615	3	516	1579	2	2.0-2.0	R	0.03	0.03-0.03	S	0.015	0.015-0.015	S	0.015	0.015-0.015	S
GCGS0616	3	544	12093	1	1.0-1.0	S	0.03	0.03-0.03	S	0.015	0.015-0.015	S	0.015	0.015-0.015	S
GCGS0617	5	398	1901	0.5	0.5-0.5	S	0.03	0.03-0.03	S	4	4.0-4.0	R	0.06	0.06-0.06	S
GCGS0618	2	828	1893	0.5	0.5-0.5	S	0.03	0.03-0.03	S	0.008	0.008-0.008	S	0.015	0.015-0.015	S
GCGS0619	3	518	1579	2	2.0-2.0	R	0.03	0.03-0.03	S	0.015	0.015-0.015	S	0.03	0.03-0.03	S
GCGS0620	8	682	10932	1	1.0-1.0	S	0.03	0.03-0.03	S	0.5	0.5-0.5	S	0.008	0.008-0.008	S
GCGS0621	4	1008	1580	4	4.0-4.0	R	0.03	0.03-0.03	S	0.004	0.004-0.004	S	0.015	0.015-0.015	S
GCGS0622	4	1007	1580	2	2.0-2.0	R	0.03	0.03-0.03	S	0.004	0.004-0.004	S	0.015	0.015-0.015	S
GCGS0623	10	759	1920	4	4.0-4.0	R	0.03	0.03-0.03	S	0.004	0.004-0.004	S	0.004	0.004-0.004	S
GCGS0624	2	811	7365	0.5	0.5-0.5	S	0.03	0.03-0.03	S	2	2.0-2.0	R	0.015	0.015-0.015	S
GCGS0625	5	374	1901	0.5	0.5-0.5	S	0.03	0.03-0.03	S	2	2.0-2.0	R	0.015	0.015-0.015	S
GCGS0626	5	363	1901	0.5	0.5-0.5	S	0.03	0.03-0.03	S	4	4.0-4.0	R	0.015	0.015-0.015	S
GCGS0627	5	349	1901	2	2.0-2.0	R	0.063	0.063-0.063	S	32	32.0-32.0	R	0.25	0.25-0.25	R
GCGS0628	5	348	1901	0.5	0.5-0.5	S	0.03	0.03-0.03	S	4	4.0-4.0	R	0.03	0.03-0.03	S
GCGS0629	5	355	1901	0.5	0.5-0.5	S	0.03	0.03-0.03	S	4	4.0-4.0	R	0.03	0.03-0.03	S
GCGS0630	3	469	1579	1	1.0-1.0	S	0.03	0.03-0.03	S	0.008	0.008-0.008	S	0.015	0.015-0.015	S
GCGS0631	5	376	1901	0.5	0.5-0.5	S	0.03	0.03-0.03	S	8	8.0-8.0	R	0.03	0.03-0.03	S
GCGS0632	5	338	1901	0.5	0.5-0.5	S	0.03	0.03-0.03	S	2	2.0-2.0	R	0.015	0.015-0.015	S
GCGS0633	5	327	1901	0.5	0.5-0.5	S	0.03	0.03-0.03	S	8	8.0-8.0	R	0.03	0.03-0.03	S
GCGS0634	1	629	1901	0.5	0.5-0.5	S	0.03	0.03-0.03	S	16	16.0-16.0	R	0.03	0.03-0.03	S
GCGS0635	4	1082	1580	8	8.0-8.0	R	0.03	0.03-0.03	S	0.008	0.008-0.008	S	0.015	0.015-0.015	S
GCGS0636	5	339	1901	1	1.0-1.0	S	0.03	0.03-0.03	S	4	4.0-4.0	R	0.015	0.015-0.015	S
GCGS0637	5	317	1901	1	1.0-1.0	S	0.03	0.03-0.03	S	16	16.0-16.0	R	0.03	0.03-0.03	S
GCGS0638	7	905	9363	4	4.0-4.0	R	0.03	0.03-0.03	S	0.015	0.015-0.015	S	0.015	0.015-0.015	S
GCGS0639	5	309	1901	0.06	0.06-0.06	S	0.03	0.03-0.03	S	2	2.0-2.0	R	0.008	0.008-0.008	S
GCGS0640	13	564	7363	0.125	0.125-0.125	S	0.03	0.03-0.03	S	8	8.0-8.0	R	0.015	0.015-0.015	S
GCGS0641	7	913	9363	0.25	0.25-0.25	S	0.03	0.03-0.03	S	4	4.0-4.0	R	0.03	0.03-0.03	S
GCGS0642	7	915	11463	0.5	0.5-0.5	S	0.03	0.03-0.03	S	0.015	0.015-0.015	S	0.008	0.008-0.008	S
GCGS0643	7	901	9363	0.5	0.5-0.5	S	0.03	0.03-0.03	S	0.015	0.015-0.015	S	0.008	0.008-0.008	S
GCGS0644	7	972	9363	0.5	0.5-0.5	S	0.03	0.03-0.03	S	0.015	0.015-0.015	S	0.015	0.015-0.015	S
GCGS0645	7	978	9363	0.5	0.5-0.5	S	0.03	0.03-0.03	S	0.015	0.015-0.015	S	0.008	0.008-0.008	S
GCGS0646	3	476	1579	2	2.0-2.0	R	0.03	0.03-0.03	S	0.015	0.015-0.015	S	0.015	0.015-0.015	S
GCGS0647	8	639	1902	0.5	0.5-0.5	S	0.03	0.03-0.03	S	0.008	0.008-0.008	S	0.015	0.015-0.015	S
GCGS0648	3	475	1579	1	1.0-1.0	S	0.03	0.03-0.03	S	0.015	0.015-0.015	S	0.015	0.015-0.015	S
GCGS0649	4	1002	1580	8	8.0-8.0	R	0.03	0.03-0.03	S	0.004	0.004-0.004	S	0.015	0.015-0.015	S
GCGS0650	5	306	1901	0.5	0.5-0.5	S	0.03	0.03-0.03	S	4	4.0-4.0	R	0.015	0.015-0.015	S
GCGS0651	3	478	1579	0.5	0.5-0.5	S	0.03	0.03-0.03	S	0.008	0.008-0.008	S	0.015	0.015-0.015	S
GCGS0652	8	643	8123	2	2.0-2.0	R	0.03	0.03-0.03	S	8	8.0-8.0	R	0.015	0.015-0.015	S
GCGS0653	5	373	1901	4	4.0-4.0	R	0.03	0.03-0.03	S	4	4.0-4.0	R	0.03	0.03-0.03	S
GCGS0654	5	390	1901	0.5	0.5-0.5	S	0.03	0.03-0.03	S	16	16.0-16.0	R	0.03	0.03-0.03	S
GCGS0655	2	836	1893	0.5	0.5-0.5	S	0.03	0.03-0.03	S	0.015	0.015-0.015	S	0.06	0.06-0.06	S
GCGS0656	5	383	1901	0.5	0.5-0.5	S	0.03	0.03-0.03	S	16	16.0-16.0	R	0.03	0.03-0.03	S
GCGS0657	7	930	9363	0.5	0.5-0.5	S	0.03	0.03-0.03	S	0.015	0.015-0.015	S	0.015	0.015-0.015	S
GCGS0658	7	964	9363	1	1.0-1.0	S	0.03	0.03-0.03	S	0.015	0.015-0.015	S	0.015	0.015-0.015	S
GCGS0659	5	380	1901	0.5	0.5-0.5	S	0.03	0.03-0.03	S	16	16.0-16.0	R	0.015	0.015-0.015	S
GCGS0660	7	886	9363	0.5	0.5-0.5	S	0.03	0.03-0.03	S	0.015	0.015-0.015	S	0.008	0.008-0.008	S
GCGS0661	7	970	9363	1	1.0-1.0	S	0.03	0.03-0.03	S	0.015	0.015-0.015	S	0.008	0.008-0.008	S
GCGS0662	12	739	8154	2	2.0-2.0	R	0.03	0.03-0.03	S	0.008	0.008-0.008	S	0.004	0.004-0.004	S
GCGS0663	2	858	1889	2	2.0-2.0	R	0.03	0.03-0.03	S	0.008	0.008-0.008	S	0.015	0.015-0.015	S
GCGS0664	5	403	1901	0.5	0.5-0.5	S	0.03	0.03-0.03	S	8	8.0-8.0	R	0.03	0.03-0.03	S
GCGS0665	7	935	9363	4	4.0-4.0	R	0.03	0.03-0.03	S	0.015	0.015-0.015	S	0.015	0.015-0.015	S
GCGS0666	9	661	1588	0.5	0.5-0.5	S	0.03	0.03-0.03	S	4	4.0-4.0	R	0.015	0.015-0.015	S
GCGS0667	9	662	1588	0.5	0.5-0.5	S	0.03	0.03-0.03	S	4	4.0-4.0	R	0.015	0.015-0.015	S
GCGS0668	3	540	1920	1	1.0-1.0	S	0.03	0.03-0.03	S	0.015	0.015-0.015	S	0.015	0.015-0.015	S
GCGS0669	7	911	9363	1	1.0-1.0	S	0.03	0.03-0.03	S	0.015	0.015-0.015	S	0.008	0.008-0.008	S
GCGS0670	7	899	9363	0.5	0.5-0.5	S	0.03	0.03-0.03	S	0.015	0.015-0.015	S	0.015	0.015-0.015	S
GCGS0671	3	517	1579	2	2.0-2.0	R	0.03	0.03-0.03	S	0.015	0.015-0.015	S	0.03	0.03-0.03	S
GCGS0672	3	514	1579	2	2.0-2.0	R	0.03	0.03-0.03	S	0.015	0.015-0.015	S	0.03	0.03-0.03	S
GCGS0673	5	375	1901	0.5	0.5-0.5	S	0.03	0.03-0.03	S	4	4.0-4.0	R	0.015	0.015-0.015	S
GCGS0674	1	592	1901	0.5	0.5-0.5	S	0.03	0.03-0.03	S	32	32.0-32.0	R	0.03	0.03-0.03	S
GCGS0675	5	299	12088	0.25	0.25-0.25	S	0.03	0.03-0.03	S	16	16.0-16.0	R	0.015	0.015-0.015	S
GCGS0676	5	427	1901	0.5	0.5-0.5	S	0.03	0.03-0.03	S	16	16.0-16.0	R	0.03	0.03-0.03	S
GCGS0677	5	431	1901	0.5	0.5-0.5	S	0.03	0.03-0.03	S	16	16.0-16.0	R	0.03	0.03-0.03	S
GCGS0678	2	879	11184	0.125	0.125-0.125	S	0.03	0.03-0.03	S	0.015	0.015-0.015	S	0.015	0.015-0.015	S
GCGS0679	8	537	1601	0.25	0.25-0.25	S	0.03	0.03-0.03	S	0.015	0.015-0.015	S	0.008	0.008-0.008	S
GCGS0680	2	865	13525	0.125	0.125-0.125	S	0.03	0.03-0.03	S	0.015	0.015-0.015	S	0.015	0.015-0.015	S
GCGS0681	7	932	9363	0.5	0.5-0.5	S	0.03	0.03-0.03	S	0.015	0.015-0.015	S	0.008	0.008-0.008	S
GCGS0682	3	468	1579	1	1.0-1.0	S	0.03	0.03-0.03	S	0.015	0.015-0.015	S	0.03	0.03-0.03	S
GCGS0683	5	350	1901	0.5	0.5-0.5	S	0.03	0.03-0.03	S	8	8.0-8.0	R	0.06	0.06-0.06	S
GCGS0684	5	351	1901	0.5	0.5-0.5	S	0.03	0.03-0.03	S	8	8.0-8.0	R	0.03	0.03-0.03	S
GCGS0685	11	719	1584	8	8.0-8.0	R	0.03	0.03-0.03	S	0.008	0.008-0.008	S	0.015	0.015-0.015	S
GCGS0686	5	357	1901	1	1.0-1.0	S	0.03	0.03-0.03	S	8	8.0-8.0	R	0.03	0.03-0.03	S
GCGS0687	11	720	1584	4	4.0-4.0	R	0.03	0.03-0.03	S	0.008	0.008-0.008	S	0.015	0.015-0.015	S
GCGS0688	1	591	1901	0.5	0.5-0.5	S	0.03	0.03-0.03	S	8	8.0-8.0	R	0.015	0.015-0.015	S
GCGS0689	5	328	1901	0.5	0.5-0.5	S	0.03	0.03-0.03	S	8	8.0-8.0	R	0.03	0.03-0.03	S
GCGS0690	5	353	1901	0.5	0.5-0.5	S	0.03	0.03-0.03	S	8	8.0-8.0	R	0.03	0.03-0.03	S
GCGS0691	4	1084	1580	4	4.0-4.0	R	0.03	0.03-0.03	S	0.008	0.008-0.008	S	0.015	0.015-0.015	S
GCGS0692	1	625	1901	0.5	0.5-0.5	S	0.03	0.03-0.03	S	16	16.0-16.0	R	0.06	0.06-0.06	S
GCGS0693	5	417	1901	0.5	0.5-0.5	S	0.03	0.03-0.03	S	8	8.0-8.0	R	0.03	0.03-0.03	S
GCGS0694	7	945	9363	8	8.0-8.0	R	0.03	0.03-0.03	S	0.015	0.015-0.015	S	0.008	0.008-0.008	S
GCGS0695	5	433	1901	0.5	0.5-0.5	S	0.03	0.03-0.03	S	4	4.0-4.0	R	0.015	0.015-0.015	S
GCGS0696	7	926	9363	2	2.0-2.0	R	0.03	0.03-0.03	S	0.015	0.015-0.015	S	0.015	0.015-0.015	S
GCGS0697	8	547	1903	0.125	0.125-0.125	S	0.03	0.03-0.03	S	4	4.0-4.0	R	0.015	0.015-0.015	S
GCGS0698	7	928	9363	2	2.0-2.0	R	0.03	0.03-0.03	S	0.015	0.015-0.015	S	0.008	0.008-0.008	S
GCGS0699	13	552	7363	0.5	0.5-0.5	S	0.03	0.03-0.03	S	16	16.0-16.0	R	0.03	0.03-0.03	S
GCGS0700	1	604	1901	0.5	0.5-0.5	S	0.03	0.03-0.03	S	16	16.0-16.0	R	0.015	0.015-0.015	S
GCGS0701	7	914	11463	1	1.0-1.0	S	0.03	0.03-0.03	S	0.015	0.015-0.015	S	0.008	0.008-0.008	S
GCGS0702	3	493	1579	0.5	0.5-0.5	S	0.03	0.03-0.03	S	0.015	0.015-0.015	S	0.015	0.015-0.015	S
GCGS0703	11	726	1584	4	4.0-4.0	R	0.03	0.03-0.03	S	0.008	0.008-0.008	S	0.008	0.008-0.008	S
GCGS0704	3	459	1579	8	8.0-8.0	R	0.03	0.03-0.03	S	0.008	0.008-0.008	S	0.015	0.015-0.015	S
GCGS0705	4	1093	1580	4	4.0-4.0	R	0.03	0.03-0.03	S	0.004	0.004-0.004	S	0.004	0.004-0.004	S
GCGS0706	5	424	1901	0.5	0.5-0.5	S	0.03	0.03-0.03	S	32	32.0-32.0	R	0.03	0.03-0.03	S
GCGS0707	5	425	1901	0.5	0.5-0.5	S	0.03	0.03-0.03	S	32	32.0-32.0	R	0.03	0.03-0.03	S
GCGS0708	2	452	7371	8	8.0-8.0	R	0.03	0.03-0.03	S	16	16.0-16.0	R	0.015	0.015-0.015	S
GCGS0709	2	868	1587	0.5	0.5-0.5	S	0.03	0.03-0.03	S	0.06	0.06-0.06	S	0.015	0.015-0.015	S
GCGS0710	5	409	1901	0.5	0.5-0.5	S	0.03	0.03-0.03	S	16	16.0-16.0	R	0.015	0.015-0.015	S
GCGS0711	5	302	1901	0.5	0.5-0.5	S	0.03	0.03-0.03	S	4	4.0-4.0	R	0.015	0.015-0.015	S
GCGS0712	5	300	1901	0.5	0.5-0.5	S	0.03	0.03-0.03	S	8	8.0-8.0	R	0.03	0.03-0.03	S
GCGS0713	3	519	1579	16	16.0-16.0	R	0.03	0.03-0.03	S	0.015	0.015-0.015	S	0.03	0.03-0.03	S
GCGS0714	8	571	7828	0.125	0.125-0.125	S	0.03	0.03-0.03	S	4	4.0-4.0	R	0.015	0.015-0.015	S
GCGS0715	6	150	1901	0.25	0.25-0.25	S	0.03	0.03-0.03	S	8	8.0-8.0	R	0.015	0.015-0.015	S
GCGS0716	6	149	1901	0.25	0.25-0.25	S	0.03	0.03-0.03	S	16	16.0-16.0	R	0.015	0.015-0.015	S
GCGS0717	1	602	1901	0.25	0.25-0.25	S	0.03	0.03-0.03	S	16	16.0-16.0	R	0.015	0.015-0.015	S
GCGS0718	3	462	1579	2	2.0-2.0	R	0.06	0.06-0.06	S	0.03	0.03-0.03	S	0.06	0.06-0.06	S
GCGS0719	4	1001	1580	8	8.0-8.0	R	0.06	0.06-0.06	S	0.004	0.004-0.004	S	0.03	0.03-0.03	S
GCGS0720	4	989	1580	8	8.0-8.0	R	0.06	0.06-0.06	S	0.004	0.004-0.004	S	0.015	0.015-0.015	S
GCGS0721	4	986	1580	8	8.0-8.0	R	0.06	0.06-0.06	S	0.004	0.004-0.004	S	0.015	0.015-0.015	S
GCGS0722	6	70	1901	0.5	0.5-0.5	S	0.125	0.125-0.125	S	16	16.0-16.0	R	0.063	0.063-0.063	S
GCGS0723	3	491	1579	2	2.0-2.0	R	0.06	0.06-0.06	S	0.015	0.015-0.015	S	0.03	0.03-0.03	S
GCGS0724	3	490	1579	2	2.0-2.0	R	0.06	0.06-0.06	S	0.015	0.015-0.015	S	0.06	0.06-0.06	S
GCGS0725	5	392	1901	1	1.0-1.0	S	0.06	0.06-0.06	S	16	16.0-16.0	R	0.03	0.03-0.03	S
GCGS0726	3	530	1920	1	1.0-1.0	S	0.06	0.06-0.06	S	0.004	0.004-0.004	S	0.03	0.03-0.03	S
GCGS0727	2	833	1893	1	1.0-1.0	S	0.06	0.06-0.06	S	0.004	0.004-0.004	S	0.015	0.015-0.015	S
GCGS0728	2	822	1893	1	1.0-1.0	S	0.06	0.06-0.06	S	0.004	0.004-0.004	S	0.015	0.015-0.015	S
GCGS0729	2	820	1893	2	2.0-2.0	R	0.06	0.06-0.06	S	0.004	0.004-0.004	S	0.03	0.03-0.03	S
GCGS0730	9	658	1588	0.5	0.5-0.5	S	0.06	0.06-0.06	S	4	4.0-4.0	R	0.03	0.03-0.03	S
GCGS0731	5	318	1901	0.25	0.25-0.25	S	0.06	0.06-0.06	S	16	16.0-16.0	R	0.06	0.06-0.06	S
GCGS0732	7	931	9363	1	1.0-1.0	S	0.06	0.06-0.06	S	0.015	0.015-0.015	S	0.008	0.008-0.008	S
GCGS0733	1	630	1901	2	2.0-2.0	R	0.06	0.06-0.06	S	16	16.0-16.0	R	0.015	0.015-0.015	S
GCGS0734	3	511	1579	0.5	0.5-0.5	S	0.06	0.06-0.06	S	0.008	0.008-0.008	S	0.03	0.03-0.03	S
GCGS0735	3	510	1579	1	1.0-1.0	S	0.06	0.06-0.06	S	0.015	0.015-0.015	S	0.03	0.03-0.03	S
GCGS0736	3	509	1579	0.5	0.5-0.5	S	0.06	0.06-0.06	S	0.015	0.015-0.015	S	0.03	0.03-0.03	S
GCGS0737	3	505	1579	1	1.0-1.0	S	0.06	0.06-0.06	S	0.015	0.015-0.015	S	0.03	0.03-0.03	S
GCGS0738	3	506	1579	2	2.0-2.0	R	0.06	0.06-0.06	S	0.015	0.015-0.015	S	0.03	0.03-0.03	S
GCGS0739	9	673	1588	0.06	0.06-0.06	S	0.06	0.06-0.06	S	2	2.0-2.0	R	0.015	0.015-0.015	S
GCGS0740	6	50	1901	0.5	0.5-0.5	S	0.125	0.125-0.125	S	8	8.0-8.0	R	0.032	0.032-0.032	S
GCGS0741	4	1010	1580	4	4.0-4.0	R	0.06	0.06-0.06	S	0.004	0.004-0.004	S	0.03	0.03-0.03	S
GCGS0742	2	844	1893	0.5	0.5-0.5	S	0.06	0.06-0.06	S	0.015	0.015-0.015	S	0.06	0.06-0.06	S
GCGS0743	2	841	1893	0.5	0.5-0.5	S	0.06	0.06-0.06	S	0.015	0.015-0.015	S	0.03	0.03-0.03	S
GCGS0744	2	837	1893	0.5	0.5-0.5	S	0.06	0.06-0.06	S	0.015	0.015-0.015	S	0.06	0.06-0.06	S
GCGS0745	4	1018	1580	256	256.0-256.0	R	0.06	0.06-0.06	S	0.015	0.015-0.015	S	0.03	0.03-0.03	S
GCGS0746	1	632	1901	0.5	0.5-0.5	S	0.06	0.06-0.06	S	32	32.0-32.0	R	0.06	0.06-0.06	S
GCGS0747	7	977	11420	1	1.0-1.0	S	0.06	0.06-0.06	S	0.015	0.015-0.015	S	0.015	0.015-0.015	S
GCGS0748	1	633	1901	0.5	0.5-0.5	S	0.06	0.06-0.06	S	16	16.0-16.0	R	0.06	0.06-0.06	S
GCGS0749	3	543	1920	1	1.0-1.0	S	0.06	0.06-0.06	S	0.015	0.015-0.015	S	0.03	0.03-0.03	S
GCGS0750	4	1077	1580	0.5	0.5-0.5	S	0.06	0.06-0.06	S	0.015	0.015-0.015	S	0.015	0.015-0.015	S
GCGS0751	4	1089	1580	8	8.0-8.0	R	0.06	0.06-0.06	S	0.008	0.008-0.008	S	0.015	0.015-0.015	S
GCGS0752	1	599	1901	0.5	0.5-0.5	S	0.06	0.06-0.06	S	16	16.0-16.0	R	0.03	0.03-0.03	S
GCGS0753	1	614	1901	0.5	0.5-0.5	S	0.06	0.06-0.06	S	8	8.0-8.0	R	0.03	0.03-0.03	S
GCGS0754	5	289	1901	0.5	0.5-0.5	S	0.06	0.06-0.06	S	16	16.0-16.0	R	0.03	0.03-0.03	S
GCGS0755	13	561	7363	0.125	0.125-0.125	S	0.06	0.06-0.06	S	8	8.0-8.0	R	0.03	0.03-0.03	S
GCGS0756	1	618	1901	0.5	0.5-0.5	S	0.06	0.06-0.06	S	16	16.0-16.0	R	0.03	0.03-0.03	S
GCGS0757	6	130	1901	1	1.0-1.0	S	0.063	0.063-0.063	S	4	4.0-4.0	R	0.016	0.016-0.016	S
GCGS0758	13	554	7363	0.25	0.25-0.25	S	0.06	0.06-0.06	S	16	16.0-16.0	R	0.06	0.06-0.06	S
GCGS0759	6	275	1901	8	8.0-8.0	R	0.125	0.125-0.125	S	16	16.0-16.0	R	0.063	0.063-0.063	S
GCGS0760	3	527	10311	2	2.0-2.0	R	0.06	0.06-0.06	S	0.008	0.008-0.008	S	0.03	0.03-0.03	S
GCGS0761	3	526	10311	1	1.0-1.0	S	0.06	0.06-0.06	S	0.008	0.008-0.008	S	0.03	0.03-0.03	S
GCGS0762	1	573	1901	0.5	0.5-0.5	S	0.06	0.06-0.06	S	16	16.0-16.0	R	0.03	0.03-0.03	S
GCGS0763	4	1035	8126	8	8.0-8.0	R	0.06	0.06-0.06	S	0.015	0.015-0.015	S	0.015	0.015-0.015	S
GCGS0764	9	676	1588	0.25	0.25-0.25	S	0.06	0.06-0.06	S	1	1.0-1.0	R	0.03	0.03-0.03	S
GCGS0765	3	515	1579	2	2.0-2.0	R	0.06	0.06-0.06	S	0.015	0.015-0.015	S	0.03	0.03-0.03	S
GCGS0766	2	855	1893	0.5	0.5-0.5	S	0.06	0.06-0.06	S	0.004	0.004-0.004	S	0.008	0.008-0.008	S
GCGS0767	6	180	1901	0.5	0.5-0.5	S	0.25	0.25-0.25	R	16	16.0-16.0	R	0.125	0.125-0.125	R
GCGS0768	2	863	12087	0.125	0.125-0.125	S	0.06	0.06-0.06	S	0.015	0.015-0.015	S	0.03	0.03-0.03	S
GCGS0769	8	536	12090	0.25	0.25-0.25	S	0.06	0.06-0.06	S	0.015	0.015-0.015	S	0.06	0.06-0.06	S
GCGS0770	13	549	7363	1	1.0-1.0	S	0.06	0.06-0.06	S	16	16.0-16.0	R	0.03	0.03-0.03	S
GCGS0771	4	1004	1580	2	2.0-2.0	R	0.06	0.06-0.06	S	0.004	0.004-0.004	S	0.015	0.015-0.015	S
GCGS0772	4	1005	1580	4	4.0-4.0	R	0.06	0.06-0.06	S	0.004	0.004-0.004	S	0.03	0.03-0.03	S
GCGS0773	5	361	1901	0.5	0.5-0.5	S	0.06	0.06-0.06	S	4	4.0-4.0	R	0.06	0.06-0.06	S
GCGS0774	5	344	7360	0.5	0.5-0.5	S	0.06	0.06-0.06	S	4	4.0-4.0	R	0.015	0.015-0.015	S
GCGS0775	5	377	1901	0.5	0.5-0.5	S	0.06	0.06-0.06	S	4	4.0-4.0	R	0.015	0.015-0.015	S
GCGS0776	5	340	1901	0.5	0.5-0.5	S	0.06	0.06-0.06	S	16	16.0-16.0	R	0.06	0.06-0.06	S
GCGS0777	3	466	1579	2	2.0-2.0	R	0.06	0.06-0.06	S	0.015	0.015-0.015	S	0.03	0.03-0.03	S
GCGS0778	1	621	1901	0.5	0.5-0.5	S	0.06	0.06-0.06	S	16	16.0-16.0	R	0.03	0.03-0.03	S
GCGS0779	5	423	1901	0.5	0.5-0.5	S	0.06	0.06-0.06	S	16	16.0-16.0	R	0.06	0.06-0.06	S
GCGS0780	6	63	1901	0.5	0.5-0.5	S	0.125	0.125-0.125	S	16	16.0-16.0	R	0.032	0.032-0.032	S
GCGS0781	6	18	1901	0.063	0.063-0.063	S	0.032	0.032-0.032	S	4	4.0-4.0	R	0.016	0.016-0.016	S
GCGS0782	8	640	1902	0.5	0.5-0.5	S	0.06	0.06-0.06	S	0.004	0.004-0.004	S	0.008	0.008-0.008	S
GCGS0783	5	307	1901	0.5	0.5-0.5	S	0.06	0.06-0.06	S	2	2.0-2.0	R	0.015	0.015-0.015	S
GCGS0784	8	637	1902	0.5	0.5-0.5	S	0.06	0.06-0.06	S	0.008	0.008-0.008	S	0.03	0.03-0.03	S
GCGS0785	5	310	1901	0.5	0.5-0.5	S	0.06	0.06-0.06	S	4	4.0-4.0	R	0.015	0.015-0.015	S
GCGS0786	3	477	1579	1	1.0-1.0	S	0.06	0.06-0.06	S	0.015	0.015-0.015	S	0.015	0.015-0.015	S
GCGS0787	7	979	9363	0.5	0.5-0.5	S	0.06	0.06-0.06	S	0.015	0.015-0.015	S	0.008	0.008-0.008	S
GCGS0788	13	556	7363	0.25	0.25-0.25	S	0.06	0.06-0.06	S	2	2.0-2.0	R	0.03	0.03-0.03	S
GCGS0789	7	968	9363	0.5	0.5-0.5	S	0.06	0.06-0.06	S	0.015	0.015-0.015	S	0.008	0.008-0.008	S
GCGS0790	3	512	1579	2	2.0-2.0	R	0.06	0.06-0.06	S	0.03	0.03-0.03	S	0.03	0.03-0.03	S
GCGS0791	3	513	1579	2	2.0-2.0	R	0.06	0.06-0.06	S	0.03	0.03-0.03	S	0.06	0.06-0.06	S
GCGS0792	13	569	7363	8	8.0-8.0	R	0.06	0.06-0.06	S	16	16.0-16.0	R	0.03	0.03-0.03	S
GCGS0793	13	568	7363	8	8.0-8.0	R	0.06	0.06-0.06	S	16	16.0-16.0	R	0.03	0.03-0.03	S
GCGS0794	3	541	1920	1	1.0-1.0	S	0.06	0.06-0.06	S	0.015	0.015-0.015	S	0.03	0.03-0.03	S
GCGS0795	4	1043	1580	4	4.0-4.0	R	0.06	0.06-0.06	S	0.008	0.008-0.008	S	0.015	0.015-0.015	S
GCGS0796	5	352	1901	0.5	0.5-0.5	S	0.06	0.06-0.06	S	8	8.0-8.0	R	0.06	0.06-0.06	S
GCGS0797	5	354	1901	0.5	0.5-0.5	S	0.06	0.06-0.06	S	8	8.0-8.0	R	0.03	0.03-0.03	S
GCGS0798	5	356	1901	0.5	0.5-0.5	S	0.06	0.06-0.06	S	16	16.0-16.0	R	0.06	0.06-0.06	S
GCGS0799	5	362	1901	0.5	0.5-0.5	S	0.06	0.06-0.06	S	8	8.0-8.0	R	0.015	0.015-0.015	S
GCGS0800	1	598	1901	0.5	0.5-0.5	S	0.06	0.06-0.06	S	16	16.0-16.0	R	0.03	0.03-0.03	S
GCGS0801	1	610	1901	0.5	0.5-0.5	S	0.06	0.06-0.06	S	8	8.0-8.0	R	0.03	0.03-0.03	S
GCGS0802	1	608	1901	0.5	0.5-0.5	S	0.06	0.06-0.06	S	8	8.0-8.0	R	0.03	0.03-0.03	S
GCGS0803	1	609	1901	0.5	0.5-0.5	S	0.06	0.06-0.06	S	8	8.0-8.0	R	0.03	0.03-0.03	S
GCGS0804	13	555	7363	0.5	0.5-0.5	S	0.06	0.06-0.06	S	16	16.0-16.0	R	0.03	0.03-0.03	S
GCGS0805	13	553	7363	0.5	0.5-0.5	S	0.06	0.06-0.06	S	8	8.0-8.0	R	0.03	0.03-0.03	S
GCGS0806	1	624	1901	0.5	0.5-0.5	S	0.06	0.06-0.06	S	16	16.0-16.0	R	0.03	0.03-0.03	S
GCGS0807	7	907	9363	0.5	0.5-0.5	S	0.06	0.06-0.06	S	16	16.0-16.0	R	0.06	0.06-0.06	S
GCGS0808	13	550	7363	0.25	0.25-0.25	S	0.06	0.06-0.06	S	8	8.0-8.0	R	0.015	0.015-0.015	S
GCGS0809	13	551	7363	0.5	0.5-0.5	S	0.06	0.06-0.06	S	16	16.0-16.0	R	0.03	0.03-0.03	S
GCGS0810	1	603	1901	0.5	0.5-0.5	S	0.06	0.06-0.06	S	32	32.0-32.0	R	0.06	0.06-0.06	S
GCGS0811	6	178	9365	1	1.0-1.0	S	0.125	0.125-0.125	S	16	16.0-16.0	R	0.063	0.063-0.063	S
GCGS0812	3	484	1579	0.5	0.5-0.5	S	0.06	0.06-0.06	S	0.015	0.015-0.015	S	0.03	0.03-0.03	S
GCGS0813	4	1003	1580	4	4.0-4.0	R	0.06	0.06-0.06	S	0.008	0.008-0.008	S	0.03	0.03-0.03	S
GCGS0814	13	565	1600	0.125	0.125-0.125	S	0.06	0.06-0.06	S	8	8.0-8.0	R	0.03	0.03-0.03	S
GCGS0815	13	570	7363	0.125	0.125-0.125	S	0.06	0.06-0.06	S	8	8.0-8.0	R	0.03	0.03-0.03	S
GCGS0816	13	566	1600	0.25	0.25-0.25	S	0.06	0.06-0.06	S	8	8.0-8.0	R	0.03	0.03-0.03	S
GCGS0817	13	562	7363	0.25	0.25-0.25	S	0.06	0.06-0.06	S	8	8.0-8.0	R	0.03	0.03-0.03	S
GCGS0818	13	563	7363	0.25	0.25-0.25	S	0.06	0.06-0.06	S	8	8.0-8.0	R	0.03	0.03-0.03	S
GCGS0819	8	534	11411	1	1.0-1.0	S	0.125	0.125-0.125	S	0.06	0.06-0.06	S	0.008	0.008-0.008	S
GCGS0820	4	1067	1580	0.5	0.5-0.5	S	0.125	0.125-0.125	S	0.015	0.015-0.015	S	0.015	0.015-0.015	S
GCGS0821	4	1074	1580	0.5	0.5-0.5	S	0.125	0.125-0.125	S	0.015	0.015-0.015	S	0.03	0.03-0.03	S
GCGS0822	6	29	1901	0.5	0.5-0.5	S	0.125	0.125-0.125	S	8	8.0-8.0	R	0.06	0.06-0.06	S
GCGS0823	4	999	1580	2	2.0-2.0	R	0.063	0.063-0.063	S	0.004	0.004-0.004	S	0.063	0.063-0.063	S
GCGS0824	3	487	1579	2	2.0-2.0	R	0.125	0.125-0.125	S	0.015	0.015-0.015	S	0.06	0.06-0.06	S
GCGS0825	3	524	1579	2	2.0-2.0	R	0.125	0.125-0.125	S	0.03	0.03-0.03	S	0.06	0.06-0.06	S
GCGS0826	3	523	1579	2	2.0-2.0	R	0.125	0.125-0.125	S	0.03	0.03-0.03	S	0.06	0.06-0.06	S
GCGS0827	7	889	9363	0.5	0.5-0.5	S	0.125	0.125-0.125	S	0.015	0.015-0.015	S	0.008	0.008-0.008	S
GCGS0828	3	535	1920	0.5	0.5-0.5	S	0.125	0.125-0.125	S	0.008	0.008-0.008	S	0.06	0.06-0.06	S
GCGS0829	2	853	1893	0.5	0.5-0.5	S	0.125	0.125-0.125	S	0.008	0.008-0.008	S	0.03	0.03-0.03	S
GCGS0830	8	805	1927	0.5	0.5-0.5	S	0.125	0.125-0.125	S	0.015	0.015-0.015	S	0.06	0.06-0.06	S
GCGS0831	3	508	1579	0.5	0.5-0.5	S	0.125	0.125-0.125	S	0.015	0.015-0.015	S	0.06	0.06-0.06	S
GCGS0832	2	843	1893	0.25	0.25-0.25	S	0.125	0.125-0.125	S	0.002	0.002-0.002	S	0.063	0.063-0.063	S
GCGS0833	6	133	1901	0.5	0.5-0.5	S	0.125	0.125-0.125	S	16	16.0-16.0	R	0.06	0.06-0.06	S
GCGS0834	6	266	1901	2	2.0-2.0	R	0.125	0.125-0.125	S	4	4.0-4.0	R	0.03	0.03-0.03	S
GCGS0835	6	197	1901	0.5	0.5-0.5	S	0.125	0.125-0.125	S	16	16.0-16.0	R	0.06	0.06-0.06	S
GCGS0836	6	189	1901	1	1.0-1.0	S	0.125	0.125-0.125	S	16	16.0-16.0	R	0.03	0.03-0.03	S
GCGS0837	6	27	1901	1	1.0-1.0	S	0.125	0.125-0.125	S	16	16.0-16.0	R	0.06	0.06-0.06	S
GCGS0838	6	42	1901	16	16.0-16.0	R	0.125	0.125-0.125	S	16	16.0-16.0	R	0.03	0.03-0.03	S
GCGS0839	2	866	1893	0.5	0.5-0.5	S	0.125	0.125-0.125	S	0.002	0.002-0.002	S	0.015	0.015-0.015	S
GCGS0840	5	365	7371	0.5	0.5-0.5	S	0.125	0.125-0.125	S	4	4.0-4.0	R	0.06	0.06-0.06	S
GCGS0841	6	118	1901	1	1.0-1.0	S	0.125	0.125-0.125	S	16	16.0-16.0	R	0.06	0.06-0.06	S
GCGS0842	6	8	1901	2	2.0-2.0	R	0.125	0.125-0.125	S	16	16.0-16.0	R	0.125	0.125-0.125	R
GCGS0843	8	773	NA	0.5	0.5-0.5	S	0.125	0.125-0.125	S	0.004	0.004-0.004	S	0.015	0.015-0.015	S
GCGS0844	6	131	1901	4	4.0-4.0	R	0.125	0.125-0.125	S	16	16.0-16.0	R	0.06	0.06-0.06	S
GCGS0845	3	533	1920	0.5	0.5-0.5	S	0.125	0.125-0.125	S	0.015	0.015-0.015	S	0.015	0.015-0.015	S
GCGS0846	3	479	1579	2	2.0-2.0	R	0.125	0.125-0.125	S	0.015	0.015-0.015	S	0.03	0.03-0.03	S
GCGS0847	6	230	1901	0.5	0.5-0.5	S	0.125	0.125-0.125	S	8	8.0-8.0	R	0.03	0.03-0.03	S
GCGS0848	6	84	1901	1	1.0-1.0	S	0.125	0.125-0.125	S	16	16.0-16.0	R	0.06	0.06-0.06	S
GCGS0849	6	276	7360	4	4.0-4.0	R	0.125	0.125-0.125	S	16	16.0-16.0	R	0.03	0.03-0.03	S
GCGS0850	11	698	1584	0.5	0.5-0.5	S	0.125	0.125-0.125	S	1	1.0-1.0	R	0.03	0.03-0.03	S
GCGS0851	6	114	1901	0.5	0.5-0.5	S	0.125	0.125-0.125	S	8	8.0-8.0	R	0.06	0.06-0.06	S
GCGS0852	13	567	1600	2	2.0-2.0	R	0.032	0.032-0.032	S	32	32.0-32.0	R	0.063	0.063-0.063	S
GCGS0853	4	1075	1580	0.5	0.5-0.5	S	0.125	0.125-0.125	S	0.015	0.015-0.015	S	0.06	0.06-0.06	S
GCGS0854	6	170	9365	1	1.0-1.0	S	0.125	0.125-0.125	S	16	16.0-16.0	R	0.03	0.03-0.03	S
GCGS0855	3	461	1579	0.5	0.5-0.5	S	0.125	0.125-0.125	S	0.015	0.015-0.015	S	0.03	0.03-0.03	S
GCGS0856	6	280	7360	8	8.0-8.0	R	0.125	0.125-0.125	S	8	8.0-8.0	R	0.06	0.06-0.06	S
GCGS0857	7	900	9363	0.5	0.5-0.5	S	0.125	0.125-0.125	S	0.015	0.015-0.015	S	0.015	0.015-0.015	S
GCGS0858	5	429	1901	0.5	0.5-0.5	S	0.125	0.125-0.125	S	16	16.0-16.0	R	0.06	0.06-0.06	S
GCGS0859	1	601	1901	0.5	0.5-0.5	S	0.125	0.125-0.125	S	16	16.0-16.0	R	0.03	0.03-0.03	S
GCGS0860	2	453	7371	8	8.0-8.0	R	0.125	0.125-0.125	S	32	32.0-32.0	R	0.06	0.06-0.06	S
GCGS0861	5	359	1901	1	1.0-1.0	S	0.125	0.125-0.125	S	16	16.0-16.0	R	0.063	0.063-0.063	S
GCGS0862	6	31	1901	1	1.0-1.0	S	0.25	0.25-0.25	R	8	8.0-8.0	R	0.06	0.06-0.06	S
GCGS0863	6	30	1901	1	1.0-1.0	S	0.25	0.25-0.25	R	8	8.0-8.0	R	0.125	0.125-0.125	R
GCGS0864	6	32	1901	1	1.0-1.0	S	0.25	0.25-0.25	R	8	8.0-8.0	R	0.125	0.125-0.125	R
GCGS0865	3	489	1579	2	2.0-2.0	R	0.032	0.032-0.032	S	0.016	0.016-0.016	S	0.032	0.032-0.032	S
GCGS0866	3	488	1579	2	2.0-2.0	R	0.032	0.032-0.032	S	0.0169	0.0169-0.0169	S	0.032	0.032-0.032	S
GCGS0867	3	486	1579	2	2.0-2.0	R	0.032	0.032-0.032	S	0.016	0.016-0.016	S	0.032	0.032-0.032	S
GCGS0868	6	41	1901	0.5	0.5-0.5	S	0.25	0.25-0.25	R	8	8.0-8.0	R	0.03	0.03-0.03	S
GCGS0869	6	2	1901	1	1.0-1.0	S	0.25	0.25-0.25	R	16	16.0-16.0	R	0.03	0.03-0.03	S
GCGS0870	8	782	10316	4	4.0-4.0	R	1	1.0-1.0	R	0.25	0.25-0.25	S	0.125	0.125-0.125	R
GCGS0871	6	249	1901	0.25	0.25-0.25	S	0.25	0.25-0.25	R	16	16.0-16.0	R	0.06	0.06-0.06	S
GCGS0872	6	268	1901	0.5	0.5-0.5	S	0.25	0.25-0.25	R	16	16.0-16.0	R	0.06	0.06-0.06	S
GCGS0873	6	106	1901	1	1.0-1.0	S	0.25	0.25-0.25	R	16	16.0-16.0	R	0.06	0.06-0.06	S
GCGS0874	6	136	1901	1	1.0-1.0	S	0.25	0.25-0.25	R	16	16.0-16.0	R	0.125	0.125-0.125	R
GCGS0875	6	78	1901	1	1.0-1.0	S	0.25	0.25-0.25	R	16	16.0-16.0	R	0.06	0.06-0.06	S
GCGS0876	6	79	1901	1	1.0-1.0	S	0.25	0.25-0.25	R	16	16.0-16.0	R	0.06	0.06-0.06	S
GCGS0877	6	75	1901	1	1.0-1.0	S	0.25	0.25-0.25	R	16	16.0-16.0	R	0.06	0.06-0.06	S
GCGS0878	6	80	1901	0.5	0.5-0.5	S	0.25	0.25-0.25	R	16	16.0-16.0	R	0.06	0.06-0.06	S
GCGS0879	6	69	1901	0.5	0.5-0.5	S	0.25	0.25-0.25	R	16	16.0-16.0	R	0.06	0.06-0.06	S
GCGS0880	6	77	1901	0.5	0.5-0.5	S	0.25	0.25-0.25	R	16	16.0-16.0	R	0.125	0.125-0.125	R
GCGS0881	6	52	1901	1	1.0-1.0	S	0.25	0.25-0.25	R	16	16.0-16.0	R	0.125	0.125-0.125	R
GCGS0882	6	76	1901	1	1.0-1.0	S	0.25	0.25-0.25	R	16	16.0-16.0	R	0.06	0.06-0.06	S
GCGS0883	6	255	1901	0.5	0.5-0.5	S	0.25	0.25-0.25	R	16	16.0-16.0	R	0.03	0.03-0.03	S
GCGS0884	6	49	1901	0.25	0.25-0.25	S	0.25	0.25-0.25	R	8	8.0-8.0	R	0.06	0.06-0.06	S
GCGS0885	6	34	1901	0.25	0.25-0.25	S	0.25	0.25-0.25	R	16	16.0-16.0	R	0.06	0.06-0.06	S
GCGS0886	6	36	1901	0.5	0.5-0.5	S	0.25	0.25-0.25	R	16	16.0-16.0	R	0.125	0.125-0.125	R
GCGS0887	6	6	1901	1	1.0-1.0	S	0.25	0.25-0.25	R	16	16.0-16.0	R	0.06	0.06-0.06	S
GCGS0888	6	33	1901	1	1.0-1.0	S	0.25	0.25-0.25	R	16	16.0-16.0	R	0.06	0.06-0.06	S
GCGS0889	6	183	1901	2	2.0-2.0	R	0.25	0.25-0.25	R	16	16.0-16.0	R	0.125	0.125-0.125	R
GCGS0890	4	1058	1580	0.25	0.25-0.25	S	0.25	0.25-0.25	R	0.015	0.015-0.015	S	0.06	0.06-0.06	S
GCGS0891	6	21	1901	0.5	0.5-0.5	S	0.25	0.25-0.25	R	16	16.0-16.0	R	0.06	0.06-0.06	S
GCGS0892	6	20	1901	0.5	0.5-0.5	S	0.25	0.25-0.25	R	16	16.0-16.0	R	0.06	0.06-0.06	S
GCGS0893	6	19	1901	0.5	0.5-0.5	S	0.25	0.25-0.25	R	16	16.0-16.0	R	0.06	0.06-0.06	S
GCGS0894	6	254	1901	0.5	0.5-0.5	S	0.25	0.25-0.25	R	16	16.0-16.0	R	0.06	0.06-0.06	S
GCGS0895	6	96	10312	0.5	0.5-0.5	S	0.25	0.25-0.25	R	16	16.0-16.0	R	0.125	0.125-0.125	R
GCGS0896	6	88	10312	0.25	0.25-0.25	S	0.25	0.25-0.25	R	16	16.0-16.0	R	0.06	0.06-0.06	S
GCGS0897	6	92	10312	0.25	0.25-0.25	S	0.25	0.25-0.25	R	16	16.0-16.0	R	0.06	0.06-0.06	S
GCGS0898	6	89	10312	0.25	0.25-0.25	S	0.25	0.25-0.25	R	16	16.0-16.0	R	0.06	0.06-0.06	S
GCGS0899	6	90	10312	0.5	0.5-0.5	S	0.25	0.25-0.25	R	16	16.0-16.0	R	0.06	0.06-0.06	S
GCGS0900	6	87	10312	0.25	0.25-0.25	S	0.25	0.25-0.25	R	16	16.0-16.0	R	0.06	0.06-0.06	S
GCGS0901	6	97	10312	0.5	0.5-0.5	S	0.25	0.25-0.25	R	8	8.0-8.0	R	0.06	0.06-0.06	S
GCGS0902	6	94	10312	0.25	0.25-0.25	S	0.25	0.25-0.25	R	8	8.0-8.0	R	0.06	0.06-0.06	S
GCGS0903	6	91	10312	0.5	0.5-0.5	S	0.25	0.25-0.25	R	16	16.0-16.0	R	0.06	0.06-0.06	S
GCGS0904	6	256	7360	0.5	0.5-0.5	S	0.25	0.25-0.25	R	16	16.0-16.0	R	0.06	0.06-0.06	S
GCGS0905	6	64	1901	0.5	0.5-0.5	S	0.25	0.25-0.25	R	16	16.0-16.0	R	0.06	0.06-0.06	S
GCGS0906	6	43	1901	0.5	0.5-0.5	S	0.25	0.25-0.25	R	16	16.0-16.0	R	0.06	0.06-0.06	S
GCGS0907	1	613	1901	0.5	0.5-0.5	S	0.032	0.032-0.032	S	16	16.0-16.0	R	0.063	0.063-0.063	S
GCGS0908	6	265	1901	0.25	0.25-0.25	S	0.25	0.25-0.25	R	16	16.0-16.0	R	0.06	0.06-0.06	S
GCGS0909	6	139	1901	0.25	0.25-0.25	S	0.25	0.25-0.25	R	16	16.0-16.0	R	0.06	0.06-0.06	S
GCGS0910	6	116	1901	0.25	0.25-0.25	S	0.25	0.25-0.25	R	16	16.0-16.0	R	0.06	0.06-0.06	S
GCGS0911	6	167	1901	0.25	0.25-0.25	S	0.25	0.25-0.25	R	16	16.0-16.0	R	0.06	0.06-0.06	S
GCGS0912	6	81	1901	0.5	0.5-0.5	S	0.25	0.25-0.25	R	16	16.0-16.0	R	0.125	0.125-0.125	R
GCGS0913	6	48	1901	1	1.0-1.0	S	0.25	0.25-0.25	R	16	16.0-16.0	R	0.125	0.125-0.125	R
GCGS0914	6	115	1901	1	1.0-1.0	S	0.25	0.25-0.25	R	16	16.0-16.0	R	0.06	0.06-0.06	S
GCGS0915	6	220	1901	0.5	0.5-0.5	S	0.25	0.25-0.25	R	16	16.0-16.0	R	0.125	0.125-0.125	R
GCGS0916	6	168	9365	1	1.0-1.0	S	0.25	0.25-0.25	R	16	16.0-16.0	R	0.06	0.06-0.06	S
GCGS0917	6	279	7360	1	1.0-1.0	S	0.25	0.25-0.25	R	16	16.0-16.0	R	0.06	0.06-0.06	S
GCGS0918	6	278	7360	1	1.0-1.0	S	0.25	0.25-0.25	R	16	16.0-16.0	R	0.06	0.06-0.06	S
GCGS0919	6	67	1901	0.5	0.5-0.5	S	0.25	0.25-0.25	R	16	16.0-16.0	R	0.06	0.06-0.06	S
GCGS0920	6	158	1901	0.5	0.5-0.5	S	0.25	0.25-0.25	R	8	8.0-8.0	R	0.125	0.125-0.125	R
GCGS0921	6	185	1901	0.5	0.5-0.5	S	0.25	0.25-0.25	R	16	16.0-16.0	R	0.06	0.06-0.06	S
GCGS0922	6	23	1901	0.5	0.5-0.5	S	0.25	0.25-0.25	R	8	8.0-8.0	R	0.06	0.06-0.06	S
GCGS0923	6	68	1901	0.5	0.5-0.5	S	0.25	0.25-0.25	R	16	16.0-16.0	R	0.125	0.125-0.125	R
GCGS0924	6	58	1901	1	1.0-1.0	S	0.25	0.25-0.25	R	16	16.0-16.0	R	0.06	0.06-0.06	S
GCGS0925	6	281	1901	1	1.0-1.0	S	0.25	0.25-0.25	R	16	16.0-16.0	R	0.06	0.06-0.06	S
GCGS0926	2	817	7363	0.125	0.125-0.125	S	0.25	0.25-0.25	R	16	16.0-16.0	R	0.03	0.03-0.03	S
GCGS0927	6	5	1901	1	1.0-1.0	S	0.25	0.25-0.25	R	16	16.0-16.0	R	0.06	0.06-0.06	S
GCGS0928	1	594	1901	0.25	0.25-0.25	S	0.032	0.032-0.032	S	8	8.0-8.0	R	0.032	0.032-0.032	S
GCGS0929	6	86	1901	1	1.0-1.0	S	0.25	0.25-0.25	R	8	8.0-8.0	R	0.06	0.06-0.06	S
GCGS0930	6	186	1901	1	1.0-1.0	S	0.25	0.25-0.25	R	16	16.0-16.0	R	0.03	0.03-0.03	S
GCGS0931	4	1057	1580	0.5	0.5-0.5	S	0.25	0.25-0.25	R	0.015	0.015-0.015	S	0.03	0.03-0.03	S
GCGS0932	6	10	1901	0.5	0.5-0.5	S	0.25	0.25-0.25	R	32	32.0-32.0	R	0.06	0.06-0.06	S
GCGS0933	6	285	1901	1	1.0-1.0	S	0.125	0.125-0.125	S	16	16.0-16.0	R	0.063	0.063-0.063	S
GCGS0934	6	17	1901	0.063	0.063-0.063	S	0.063	0.063-0.063	S	2	2.0-2.0	R	0.032	0.032-0.032	S
GCGS0935	6	65	1901	0.5	0.5-0.5	S	0.25	0.25-0.25	R	8	8.0-8.0	R	0.03	0.03-0.03	S
GCGS0936	6	11	1901	1	1.0-1.0	S	0.25	0.25-0.25	R	32	32.0-32.0	R	0.06	0.06-0.06	S
GCGS0937	6	16	1901	0.5	0.5-0.5	S	0.25	0.25-0.25	R	32	32.0-32.0	R	0.125	0.125-0.125	R
GCGS0938	6	277	7360	2	2.0-2.0	R	1	1.0-1.0	R	16	16.0-16.0	R	0.25	0.25-0.25	R
GCGS0939	6	39	1901	0.5	0.5-0.5	S	0.25	0.25-0.25	R	16	16.0-16.0	R	0.06	0.06-0.06	S
GCGS0940	6	40	1901	0.5	0.5-0.5	S	0.25	0.25-0.25	R	8	8.0-8.0	R	0.03	0.03-0.03	S
GCGS0941	4	1044	1580	0.5	0.5-0.5	S	0.25	0.25-0.25	R	0.015	0.015-0.015	S	0.03	0.03-0.03	S
GCGS0942	6	55	1901	1	1.0-1.0	S	0.25	0.25-0.25	R	16	16.0-16.0	R	0.06	0.06-0.06	S
GCGS0943	6	74	1901	1	1.0-1.0	S	0.25	0.25-0.25	R	16	16.0-16.0	R	0.06	0.06-0.06	S
GCGS0944	6	204	1901	0.5	0.5-0.5	S	0.25	0.25-0.25	R	16	16.0-16.0	R	0.06	0.06-0.06	S
GCGS0945	6	215	1901	0.25	0.25-0.25	S	0.25	0.25-0.25	R	16	16.0-16.0	R	0.06	0.06-0.06	S
GCGS0946	6	212	1901	0.25	0.25-0.25	S	0.25	0.25-0.25	R	16	16.0-16.0	R	0.125	0.125-0.125	R
GCGS0947	6	244	1901	0.25	0.25-0.25	S	0.25	0.25-0.25	R	16	16.0-16.0	R	0.06	0.06-0.06	S
GCGS0948	6	246	1901	0.25	0.25-0.25	S	0.25	0.25-0.25	R	16	16.0-16.0	R	0.06	0.06-0.06	S
GCGS0949	6	37	1901	0.25	0.25-0.25	S	0.25	0.25-0.25	R	8	8.0-8.0	R	0.06	0.06-0.06	S
GCGS0950	6	233	1901	0.25	0.25-0.25	S	0.25	0.25-0.25	R	16	16.0-16.0	R	0.125	0.125-0.125	R
GCGS0951	6	245	1901	0.25	0.25-0.25	S	0.25	0.25-0.25	R	16	16.0-16.0	R	0.06	0.06-0.06	S
GCGS0952	6	241	1901	0.25	0.25-0.25	S	0.25	0.25-0.25	R	16	16.0-16.0	R	0.06	0.06-0.06	S
GCGS0953	6	237	1901	0.25	0.25-0.25	S	0.25	0.25-0.25	R	16	16.0-16.0	R	0.06	0.06-0.06	S
GCGS0954	6	238	1901	0.25	0.25-0.25	S	0.25	0.25-0.25	R	16	16.0-16.0	R	0.06	0.06-0.06	S
GCGS0955	6	243	1901	0.25	0.25-0.25	S	0.25	0.25-0.25	R	8	8.0-8.0	R	0.06	0.06-0.06	S
GCGS0956	6	240	1901	0.25	0.25-0.25	S	0.25	0.25-0.25	R	16	16.0-16.0	R	0.06	0.06-0.06	S
GCGS0957	6	235	1901	0.25	0.25-0.25	S	0.25	0.25-0.25	R	16	16.0-16.0	R	0.06	0.06-0.06	S
GCGS0958	6	236	1901	0.5	0.5-0.5	S	0.25	0.25-0.25	R	16	16.0-16.0	R	0.125	0.125-0.125	R
GCGS0959	6	242	1901	0.5	0.5-0.5	S	0.25	0.25-0.25	R	16	16.0-16.0	R	0.125	0.125-0.125	R
GCGS0960	6	234	1901	0.5	0.5-0.5	S	0.25	0.25-0.25	R	8	8.0-8.0	R	0.125	0.125-0.125	R
GCGS0961	6	239	1901	0.5	0.5-0.5	S	0.25	0.25-0.25	R	16	16.0-16.0	R	0.125	0.125-0.125	R
GCGS0962	6	205	1901	0.5	0.5-0.5	S	0.25	0.25-0.25	R	16	16.0-16.0	R	0.06	0.06-0.06	S
GCGS0963	6	232	1901	0.5	0.5-0.5	S	0.25	0.25-0.25	R	16	16.0-16.0	R	0.06	0.06-0.06	S
GCGS0964	4	1055	1580	0.25	0.25-0.25	S	0.25	0.25-0.25	R	0.015	0.015-0.015	S	0.03	0.03-0.03	S
GCGS0965	6	214	1901	0.5	0.5-0.5	S	0.25	0.25-0.25	R	16	16.0-16.0	R	0.06	0.06-0.06	S
GCGS0966	6	15	1901	1	1.0-1.0	S	0.25	0.25-0.25	R	32	32.0-32.0	R	0.125	0.125-0.125	R
GCGS0967	6	175	9365	0.5	0.5-0.5	S	0.25	0.25-0.25	R	16	16.0-16.0	R	0.03	0.03-0.03	S
GCGS0968	6	181	1901	0.5	0.5-0.5	S	0.125	0.125-0.125	S	4	4.0-4.0	R	0.032	0.032-0.032	S
GCGS0969	6	122	1901	0.5	0.5-0.5	S	0.25	0.25-0.25	R	16	16.0-16.0	R	0.06	0.06-0.06	S
GCGS0970	6	98	10312	0.5	0.5-0.5	S	0.25	0.25-0.25	R	16	16.0-16.0	R	0.03	0.03-0.03	S
GCGS0971	6	176	9365	1	1.0-1.0	S	0.25	0.25-0.25	R	16	16.0-16.0	R	0.06	0.06-0.06	S
GCGS0972	6	171	9365	1	1.0-1.0	S	0.25	0.25-0.25	R	16	16.0-16.0	R	0.06	0.06-0.06	S
GCGS0973	6	135	1901	0.5	0.5-0.5	S	0.25	0.25-0.25	R	8	8.0-8.0	R	0.06	0.06-0.06	S
GCGS0974	6	179	9365	1	1.0-1.0	S	0.25	0.25-0.25	R	16	16.0-16.0	R	0.06	0.06-0.06	S
GCGS0975	6	14	1901	0.5	0.5-0.5	S	0.25	0.25-0.25	R	32	32.0-32.0	R	0.06	0.06-0.06	S
GCGS0976	6	13	1901	0.25	0.25-0.25	S	0.25	0.25-0.25	R	32	32.0-32.0	R	0.06	0.06-0.06	S
GCGS0977	6	123	1901	0.5	0.5-0.5	S	0.25	0.25-0.25	R	16	16.0-16.0	R	0.06	0.06-0.06	S
GCGS0978	6	72	NA	0.5	0.5-0.5	S	0.25	0.25-0.25	R	16	16.0-16.0	R	0.06	0.06-0.06	S
GCGS0979	6	172	9365	0.5	0.5-0.5	S	0.25	0.25-0.25	R	16	16.0-16.0	R	0.06	0.06-0.06	S
GCGS0980	6	127	1901	0.5	0.5-0.5	S	0.25	0.25-0.25	R	16	16.0-16.0	R	0.06	0.06-0.06	S
GCGS0981	6	166	1901	0.5	0.5-0.5	S	0.25	0.25-0.25	R	16	16.0-16.0	R	0.06	0.06-0.06	S
GCGS0982	6	177	9365	1	1.0-1.0	S	0.25	0.25-0.25	R	16	16.0-16.0	R	0.06	0.06-0.06	S
GCGS0983	6	56	1901	1	1.0-1.0	S	0.25	0.25-0.25	R	16	16.0-16.0	R	0.06	0.06-0.06	S
GCGS0984	6	223	1901	0.25	0.25-0.25	S	0.25	0.25-0.25	R	16	16.0-16.0	R	0.06	0.06-0.06	S
GCGS0985	6	28	1901	1	1.0-1.0	S	0.25	0.25-0.25	R	16	16.0-16.0	R	0.06	0.06-0.06	S
GCGS0986	6	222	1901	0.25	0.25-0.25	S	0.25	0.25-0.25	R	16	16.0-16.0	R	0.06	0.06-0.06	S
GCGS0987	6	140	1901	0.5	0.5-0.5	S	0.25	0.25-0.25	R	16	16.0-16.0	R	0.06	0.06-0.06	S
GCGS0988	6	124	1901	0.5	0.5-0.5	S	0.25	0.25-0.25	R	8	8.0-8.0	R	0.03	0.03-0.03	S
GCGS0989	6	174	1901	0.5	0.5-0.5	S	0.25	0.25-0.25	R	16	16.0-16.0	R	0.03	0.03-0.03	S
GCGS0990	6	1	1901	0.5	0.5-0.5	S	0.125	0.125-0.125	S	16	16.0-16.0	R	0.032	0.032-0.032	S
GCGS0991	6	173	1901	0.5	0.5-0.5	S	0.125	0.125-0.125	S	16	16.0-16.0	R	0.032	0.032-0.032	S
GCGS0992	6	213	1901	0.5	0.5-0.5	S	0.25	0.25-0.25	R	16	16.0-16.0	R	0.06	0.06-0.06	S
GCGS0993	6	250	1901	0.25	0.25-0.25	S	0.25	0.25-0.25	R	16	16.0-16.0	R	0.06	0.06-0.06	S
GCGS0994	6	247	1901	0.25	0.25-0.25	S	0.25	0.25-0.25	R	16	16.0-16.0	R	0.06	0.06-0.06	S
GCGS0995	6	224	1901	0.25	0.25-0.25	S	0.25	0.25-0.25	R	16	16.0-16.0	R	0.125	0.125-0.125	R
GCGS0996	6	219	1901	0.5	0.5-0.5	S	0.25	0.25-0.25	R	16	16.0-16.0	R	0.06	0.06-0.06	S
GCGS0997	6	221	1901	0.5	0.5-0.5	S	0.25	0.25-0.25	R	16	16.0-16.0	R	0.06	0.06-0.06	S
GCGS0998	6	218	1901	0.5	0.5-0.5	S	0.25	0.25-0.25	R	16	16.0-16.0	R	0.125	0.125-0.125	R
GCGS0999	6	24	1901	0.5	0.5-0.5	S	0.25	0.25-0.25	R	16	16.0-16.0	R	0.06	0.06-0.06	S
GCGS1000	6	119	1901	0.25	0.25-0.25	S	0.25	0.25-0.25	R	16	16.0-16.0	R	0.06	0.06-0.06	S
GCGS1001	6	164	1901	0.5	0.5-0.5	S	0.25	0.25-0.25	R	32	32.0-32.0	R	0.125	0.125-0.125	R
GCGS1002	6	111	1901	0.25	0.25-0.25	S	0.25	0.25-0.25	R	8	8.0-8.0	R	0.06	0.06-0.06	S
GCGS1003	6	217	1901	0.25	0.25-0.25	S	0.25	0.25-0.25	R	16	16.0-16.0	R	0.06	0.06-0.06	S
GCGS1004	6	12	1901	0.25	0.25-0.25	S	0.25	0.25-0.25	R	16	16.0-16.0	R	0.125	0.125-0.125	R
GCGS1005	6	57	1901	0.5	0.5-0.5	S	0.25	0.25-0.25	R	16	16.0-16.0	R	0.06	0.06-0.06	S
GCGS1006	6	9	1901	1	1.0-1.0	S	0.25	0.25-0.25	R	16	16.0-16.0	R	0.06	0.06-0.06	S
GCGS1007	6	47	1901	1	1.0-1.0	S	0.25	0.25-0.25	R	16	16.0-16.0	R	0.125	0.125-0.125	R
GCGS1008	6	138	1901	0.5	0.5-0.5	S	0.25	0.25-0.25	R	16	16.0-16.0	R	0.06	0.06-0.06	S
GCGS1009	6	137	1901	0.5	0.5-0.5	S	0.25	0.25-0.25	R	16	16.0-16.0	R	0.125	0.125-0.125	R
GCGS1010	6	66	1901	0.5	0.5-0.5	S	0.25	0.25-0.25	R	16	16.0-16.0	R	0.06	0.06-0.06	S
GCGS1011	6	38	1901	0.5	0.5-0.5	S	0.25	0.25-0.25	R	16	16.0-16.0	R	0.06	0.06-0.06	S
GCGS1012	6	169	9365	1	1.0-1.0	S	0.25	0.25-0.25	R	16	16.0-16.0	R	0.06	0.06-0.06	S
GCGS1013	2	861	1893	0.5	0.5-0.5	S	0.5	0.5-0.5	R	0.004	0.004-0.004	S	0.125	0.125-0.125	R
GCGS1014	2	845	1893	0.25	0.25-0.25	S	0.5	0.5-0.5	R	0.004	0.004-0.004	S	0.125	0.125-0.125	R
GCGS1015	1	611	1901	0.063	0.063-0.063	S	0.032	0.032-0.032	S	4	4.0-4.0	R	0.016	0.016-0.016	S
GCGS1016	6	53	1901	1	1.0-1.0	S	0.5	0.5-0.5	R	16	16.0-16.0	R	0.125	0.125-0.125	R
GCGS1017	3	539	1920	0.25	0.25-0.25	S	0.016	0.016-0.016	S	0.004	0.004-0.004	S	0.016	0.016-0.016	S
GCGS1018	5	360	1901	2	2.0-2.0	R	NA	0-Inf	s	16	16.0-16.0	R	0.008	0.008-0.008	S
GCGS1019	12	747	8154	0.5	0.5-0.5	S	NA	0-Inf	s	16	16.0-16.0	R	0.008	0.008-0.008	S
GCGS1020	1	588	1901	0.5	0.5-0.5	S	NA	0-Inf	s	16	16.0-16.0	R	0.03	0.03-0.03	S
GCGS1021	1	590	1901	0.5	0.5-0.5	S	NA	0-Inf	s	16	16.0-16.0	R	0.03	0.03-0.03	S
GCGS1022	4	1095	1580	16	16.0-16.0	R	NA	0-Inf	s	0.008	0.008-0.008	S	0.015	0.015-0.015	S
GCGS1023	5	368	8153	0.5	0.5-0.5	S	NA	0-Inf	s	8	8.0-8.0	R	0.015	0.015-0.015	S
GCGS1024	1	585	1901	0.5	0.5-0.5	S	0.032	0.032-0.032	S	16	16.0-16.0	R	0.063	0.063-0.063	S
GCGS1025	4	1038	8126	8	8.0-8.0	R	NA	0-Inf	s	0.008	0.008-0.008	S	0.008	0.008-0.008	S
GCGS1026	5	394	1901	16	16.0-16.0	R	NA	0-Inf	s	16	16.0-16.0	R	0.06	0.06-0.06	S
GCGS1027	1	574	1901	1	1.0-1.0	S	NA	0-Inf	s	16	16.0-16.0	R	0.03	0.03-0.03	S
GCGS1028	8	787	1595	0.5	0.5-0.5	S	NA	0-Inf	s	0.008	0.008-0.008	S	0.008	0.008-0.008	S
GCGS1029	8	806	11411	0.25	0.25-0.25	S	1	1.0-1.0	R	0.125	0.125-0.125	S	1	1.0-1.0	R
GCGS1030	4	998	1580	2	2.0-2.0	R	NA	0-Inf	s	0.008	0.008-0.008	S	0.015	0.015-0.015	S
GCGS1031	4	995	1580	2	2.0-2.0	R	NA	0-Inf	s	0.008	0.008-0.008	S	0.015	0.015-0.015	S
GCGS1032	4	996	1580	2	2.0-2.0	R	NA	0-Inf	s	0.008	0.008-0.008	S	0.008	0.008-0.008	S
GCGS1033	4	997	1580	2	2.0-2.0	R	NA	0-Inf	s	0.008	0.008-0.008	S	0.015	0.015-0.015	S
GCGS1034	4	883	1580	8	8.0-8.0	R	NA	0-Inf	s	0.008	0.008-0.008	S	0.008	0.008-0.008	S
GCGS1035	1	600	1901	0.5	0.5-0.5	S	0.032	0.032-0.032	S	32	32.0-32.0	R	0.125	0.125-0.125	R
GCGS1036	1	586	1901	0.5	0.5-0.5	S	0.032	0.032-0.032	S	16	16.0-16.0	R	0.063	0.063-0.063	S
GCGS1037	5	291	1901	0.5	0.5-0.5	S	NA	0-Inf	s	8	8.0-8.0	R	0.03	0.03-0.03	S
GCGS1038	1	619	1901	0.5	0.5-0.5	S	NA	0-Inf	s	4	4.0-4.0	R	0.06	0.06-0.06	S
GCGS1039	3	521	1579	4	4.0-4.0	R	NA	0-Inf	s	0.03	0.03-0.03	S	0.06	0.06-0.06	S
GCGS1040	3	522	1579	4	4.0-4.0	R	NA	0-Inf	s	0.015	0.015-0.015	S	0.03	0.03-0.03	S
GCGS1041	5	315	1901	0.5	0.5-0.5	S	NA	0-Inf	s	16	16.0-16.0	R	0.03	0.03-0.03	S
GCGS1042	6	165	1901	1	1.0-1.0	S	0.25	0.25-0.25	R	16	16.0-16.0	R	0.125	0.125-0.125	R
GCGS1043	3	464	1579	2	2.0-2.0	R	NA	0-Inf	s	16	16.0-16.0	R	0.008	0.008-0.008	S
GCGS1044	3	467	1579	2	2.0-2.0	R	NA	0-Inf	s	0.015	0.015-0.015	S	0.015	0.015-0.015	S
GCGS1045	3	465	1579	2	2.0-2.0	R	NA	0-Inf	s	0.015	0.015-0.015	S	0.015	0.015-0.015	S
GCGS1046	8	808	1932	0.5	0.5-0.5	S	NA	0-Inf	s	0.015	0.015-0.015	S	0.008	0.008-0.008	S
GCGS1047	3	501	12091	2	2.0-2.0	R	NA	0-Inf	s	0.015	0.015-0.015	S	0.03	0.03-0.03	S
GCGS1048	11	699	1584	16	16.0-16.0	R	NA	0-Inf	s	0.008	0.008-0.008	S	0.008	0.008-0.008	S
GCGS1049	6	202	1901	1	1.0-1.0	S	0.125	0.125-0.125	S	16	16.0-16.0	R	0.125	0.125-0.125	R
GCGS1050	1	577	1901	1	1.0-1.0	S	NA	0-Inf	s	16	16.0-16.0	R	0.06	0.06-0.06	S
GCGS1051	6	201	1901	1	1.0-1.0	S	0.125	0.125-0.125	S	16	16.0-16.0	R	0.063	0.063-0.063	S
GCGS1052	6	199	1901	1	1.0-1.0	S	0.125	0.125-0.125	S	16	16.0-16.0	R	0.063	0.063-0.063	S
GCGS1053	10	765	1590	0.5	0.5-0.5	S	NA	0-Inf	s	0.008	0.008-0.008	S	0.008	0.008-0.008	S
GCGS1054	5	316	1901	2	2.0-2.0	R	NA	0-Inf	s	16	16.0-16.0	R	0.06	0.06-0.06	S
GCGS1055	3	463	1579	2	2.0-2.0	R	NA	0-Inf	s	0.015	0.015-0.015	S	0.03	0.03-0.03	S
GCGS1056	6	203	1901	1	1.0-1.0	S	0.125	0.125-0.125	S	16	16.0-16.0	R	0.063	0.063-0.063	S
GCGS1057	6	200	1901	0.5	0.5-0.5	S	1	1.0-1.0	R	6	6.0-6.0	R	0.25	0.25-0.25	R
GCGS1058	5	406	1901	0.25	0.25-0.25	S	NA	0-Inf	s	8	8.0-8.0	R	0.015	0.015-0.015	S
GCGS1059	1	578	1901	0.5	0.5-0.5	S	NA	0-Inf	s	16	16.0-16.0	R	0.03	0.03-0.03	S
GCGS1060	5	311	1901	1	1.0-1.0	S	NA	0-Inf	s	4	4.0-4.0	R	0.008	0.008-0.008	S
GCGS1061	1	593	1901	0.063	0.063-0.063	S	0.032	0.032-0.032	S	8	8.0-8.0	R	0.016	0.016-0.016	S
GCGS1062	4	881	1580	8	8.0-8.0	R	NA	0-Inf	s	0.008	0.008-0.008	S	0.015	0.015-0.015	S
GCGS1063	1	636	1901	0.5	0.5-0.5	S	NA	0-Inf	s	16	16.0-16.0	R	0.008	0.008-0.008	S
GCGS1064	1	581	1901	0.5	0.5-0.5	S	NA	0-Inf	s	16	16.0-16.0	R	0.03	0.03-0.03	S
GCGS1065	1	615	1579	0.5	0.5-0.5	S	NA	0-Inf	s	8	8.0-8.0	R	0.03	0.03-0.03	S
GCGS1066	1	596	1901	0.5	0.5-0.5	S	NA	0-Inf	s	4	4.0-4.0	R	0.015	0.015-0.015	S
GCGS1067	1	616	1901	0.5	0.5-0.5	S	NA	0-Inf	s	16	16.0-16.0	R	0.03	0.03-0.03	S
GCGS1068	6	229	10241	0.5	0.5-0.5	S	0.125	0.125-0.125	S	16	16.0-16.0	R	0.063	0.063-0.063	S
GCGS1069	5	290	1901	1	1.0-1.0	S	NA	0-Inf	s	16	16.0-16.0	R	0.06	0.06-0.06	S
GCGS1070	5	437	1901	0.5	0.5-0.5	S	NA	0-Inf	r	16	16.0-16.0	R	0.03	0.03-0.03	S
GCGS1071	5	388	1901	0.5	0.5-0.5	S	NA	0-Inf	s	8	8.0-8.0	R	0.03	0.03-0.03	S
GCGS1072	5	387	1901	1	1.0-1.0	S	NA	0-Inf	s	16	16.0-16.0	R	0.03	0.03-0.03	S
GCGS1073	5	401	8110	0.5	0.5-0.5	S	NA	0-Inf	s	16	16.0-16.0	R	0.03	0.03-0.03	S
GCGS1074	1	597	1901	0.5	0.5-0.5	S	NA	0-Inf	s	16	16.0-16.0	R	0.03	0.03-0.03	S
GCGS1075	2	823	1893	0.5	0.5-0.5	S	NA	0-Inf	s	0.008	0.008-0.008	S	0.008	0.008-0.008	S
GCGS1076	8	732	11413	1	1.0-1.0	S	NA	0-Inf	s	0.008	0.008-0.008	S	0.008	0.008-0.008	S
GCGS1077	6	141	1901	2	2.0-2.0	R	NA	0-Inf	s	16	16.0-16.0	R	0.008	0.008-0.008	S
GCGS1078	6	113	1901	0.5	0.5-0.5	S	0.25	0.25-0.25	R	16	16.0-16.0	R	0.125	0.125-0.125	R
GCGS1079	6	143	1901	1	1.0-1.0	S	NA	0-Inf	s	8	8.0-8.0	R	0.015	0.015-0.015	S
GCGS1080	5	323	1901	1	1.0-1.0	S	NA	0-Inf	s	16	16.0-16.0	R	0.03	0.03-0.03	S
GCGS1081	4	1020	1580	8	8.0-8.0	R	NA	0-Inf	s	0.008	0.008-0.008	S	0.008	0.008-0.008	S
GCGS1082	4	1080	1580	16	16.0-16.0	R	NA	0-Inf	r	0.008	0.008-0.008	S	0.008	0.008-0.008	S
GCGS1083	4	1079	1580	16	16.0-16.0	R	NA	0-Inf	r	0.008	0.008-0.008	S	0.008	0.008-0.008	S
GCGS1084	5	430	1901	1	1.0-1.0	S	NA	0-Inf	s	32	32.0-32.0	R	0.03	0.03-0.03	S
GCGS1085	5	385	1901	0.5	0.5-0.5	S	NA	0-Inf	s	4	4.0-4.0	R	0.008	0.008-0.008	S
GCGS1086	5	325	1901	1	1.0-1.0	S	NA	0-Inf	s	8	8.0-8.0	R	0.03	0.03-0.03	S
GCGS1087	5	326	1901	2	2.0-2.0	R	NA	0-Inf	s	4	4.0-4.0	R	0.06	0.06-0.06	S
GCGS1088	5	324	1901	1	1.0-1.0	S	NA	0-Inf	s	4	4.0-4.0	R	0.03	0.03-0.03	S
GCGS1089	5	322	1901	1	1.0-1.0	S	NA	0-Inf	s	4	4.0-4.0	R	0.06	0.06-0.06	S
GCGS1090	6	157	1901	1	1.0-1.0	S	NA	0-Inf	s	16	16.0-16.0	R	0.015	0.015-0.015	S
GCGS1091	6	156	1901	0.5	0.5-0.5	S	NA	0-Inf	s	16	16.0-16.0	R	0.008	0.008-0.008	S
GCGS1092	5	298	1901	0.125	0.125-0.125	S	NA	0-Inf	s	2	2.0-2.0	R	0.008	0.008-0.008	S
GCGS1093	1	584	1901	0.5	0.5-0.5	S	0.015	0.015-0.015	S	0.015	0.015-0.015	S	0.008	0.008-0.008	S
GCGS1094	5	312	1901	2	2.0-2.0	R	0.008	0.008-0.008	S	2	2.0-2.0	R	0.004	0.004-0.004	S
GCGS1095	2	847	1893	0.5	0.5-0.5	S	1	1.0-1.0	R	0.015	0.015-0.015	S	1	1.0-1.0	R
GCGS1096	11	725	1584	0.5	0.5-0.5	S	0.03	0.03-0.03	S	0.008	0.008-0.008	S	0.008	0.008-0.008	S
GCGS1097	2	867	1587	0.5	0.5-0.5	S	0.06	0.06-0.06	S	0.06	0.06-0.06	S	0.03	0.03-0.03	S
GCGS1098	5	378	1901	0.5	0.5-0.5	S	0.03	0.03-0.03	S	2	2.0-2.0	R	0.015	0.015-0.015	S
GCGS1099	1	622	1901	0.5	0.5-0.5	S	0.06	0.06-0.06	S	16	16.0-16.0	R	0.03	0.03-0.03	S
GCGS1100	5	345	1901	0.5	0.5-0.5	S	0.015	0.015-0.015	S	4	4.0-4.0	R	0.015	0.015-0.015	S
GCGS1101	5	337	1579	0.5	0.5-0.5	S	0.008	0.008-0.008	S	8	8.0-8.0	R	0.008	0.008-0.008	S
GCGS1102	1	623	1901	1	1.0-1.0	S	0.06	0.06-0.06	S	16	16.0-16.0	R	0.03	0.03-0.03	S
GCGS1103	8	689	10932	0.5	0.5-0.5	S	0.03	0.03-0.03	S	0.004	0.004-0.004	S	0.015	0.015-0.015	S
GCGS1104	5	330	1901	0.5	0.5-0.5	S	0.03	0.03-0.03	S	8	8.0-8.0	R	0.03	0.03-0.03	S
