# Supplementary material for: Rapid inference of antibiotic resistance and susceptibility by genomic neighbour typing
Source: Nat Microbiol. 2020 Feb 10;5(3):455–64. doi: 10.1038/s41564-019-0656-6 (PMC7044115; doi:10.1038/s41564-019-0656-6)
Supplement: Supplementary file 6 — Prevalence of resistance phenotypes across lineages in the a) S. pneumoniae and b) N. gonorrhoeae RASE database. Statistics on prevalence of resistance phenotypes across lineages before and after the ancestral state reconstruction step. [file 41564_2019_656_MOESM6_ESM.xlsx]

## Sheet: S. pneumoniae
Supplementary Table 5a. Prevalence of resistance phenotypes across lineages in the S. pneumoniae RASE database.
lineage	count	cro_R	cro_r	cro_Rr	cro_S	cro_s	cro_Ss	ery_R	ery_r	ery_Rr	ery_S	ery_s	ery_Ss	pen_R	pen_r	pen_Rr	pen_S	pen_s	pen_Ss	sxt_R	sxt_r	sxt_Rr	sxt_S	sxt_s	sxt_Ss	tet_R	tet_r	tet_Rr	tet_S	tet_s	tet_Ss
1	52	0	0	0	33	19	52	2	0	2	49	1	50	16	0	16	36	0	36	15	0	15	37	0	37	1	0	1	32	19	51
2	48	0	0	0	32	16	48	1	0	1	46	1	47	3	0	3	45	0	45	3	0	3	44	1	45	0	0	0	22	26	48
3	25	2	2	4	10	11	21	22	0	22	3	0	3	24	0	24	1	0	1	13	0	13	12	0	12	10	10	20	3	2	5
4	21	0	0	0	11	10	21	1	0	1	19	1	20	6	0	6	15	0	15	0	0	0	20	1	21	0	0	0	13	8	21
5	15	6	0	6	6	3	9	4	0	4	10	1	11	10	0	10	4	1	5	10	0	10	4	1	5	0	0	0	7	8	15
6	28	1	0	1	20	7	27	7	0	7	20	1	21	19	0	19	8	1	9	7	0	7	20	1	21	1	0	1	9	18	27
7	10	0	0	0	8	2	10	0	0	0	10	0	10	1	0	1	9	0	9	0	0	0	10	0	10	0	0	0	2	8	10
8	98	4	2	6	62	30	92	13	0	13	83	2	85	48	1	49	49	0	49	14	1	15	82	1	83	1	0	1	47	50	97
9	56	3	1	4	35	17	52	3	0	3	51	2	53	8	0	8	48	0	48	8	0	8	46	2	48	0	0	0	29	27	56
10	26	4	0	4	15	7	22	5	0	5	21	0	21	4	0	4	22	0	22	9	0	9	17	0	17	0	0	0	10	16	26
11	46	46	0	46	0	0	0	7	0	7	38	1	39	46	0	46	0	0	0	7	0	7	39	0	39	1	3	4	18	24	42
12	10	0	0	0	5	5	10	2	2	4	6	0	6	1	0	1	7	2	9	0	0	0	8	2	10	0	0	0	6	4	10
13	19	5	4	9	6	4	10	12	0	12	7	0	7	16	0	16	3	0	3	0	0	0	19	0	19	1	0	1	14	4	18
14	12	11	0	11	1	0	1	11	0	11	1	0	1	12	0	12	0	0	0	11	0	11	1	0	1	0	0	0	9	3	12
15	25	24	1	25	0	0	0	24	0	24	1	0	1	25	0	25	0	0	0	24	0	24	1	0	1	14	10	24	1	0	1
16	125	13	2	15	77	33	110	16	0	16	109	0	109	35	0	35	90	0	90	14	0	14	111	0	111	9	4	13	65	47	112
sum	616	119	12	131	321	164	485	130	2	132	474	10	484	274	1	275	337	4	341	135	1	136	471	9	480	38	27	65	287	264	551

## Sheet: N. gonorrhoeae
Supplementary Table 5b. Prevalence of resistance phenotypes across lineages in the N. gonorrhoeae RASE database.
lineage	count	azm_R	azm_r	azm_Rr	azm_S	azm_s	azm_Ss	cfm_R	cfm_r	cfm_Rr	cfm_S	cfm_s	cfm_Ss	cip_R	cip_r	cip_Rr	cip_S	cip_s	cip_Ss	cro_R	cro_r	cro_Rr	cro_S	cro_s	cro_Ss
1	65	4	0	4	61	0	61	0	0	0	53	12	65	64	0	64	1	0	1	1	0	1	64	0	64
2	75	15	0	15	60	0	60	4	0	4	70	1	71	12	0	12	63	0	63	3	0	3	72	0	72
3	86	46	0	46	40	0	40	0	0	0	79	7	86	1	0	1	85	0	85	0	0	0	86	0	86
4	124	81	0	81	43	0	43	30	2	32	83	9	92	1	0	1	123	0	123	0	0	0	124	0	124
5	166	18	0	18	148	0	148	1	1	2	144	20	164	166	0	166	0	0	0	2	0	2	164	0	164
6	285	12	0	12	273	0	273	229	0	229	52	4	56	285	0	285	0	0	0	61	0	61	224	0	224
7	98	59	0	59	39	0	39	0	0	0	98	0	98	2	0	2	96	0	96	0	0	0	98	0	98
8	79	17	0	17	62	0	62	2	0	2	74	3	77	14	0	14	65	0	65	2	0	2	77	0	77
9	26	0	0	0	26	0	26	0	0	0	26	0	26	25	0	25	1	0	1	0	0	0	26	0	26
10	11	5	0	5	6	0	6	0	0	0	10	1	11	0	0	0	11	0	11	0	0	0	11	0	11
11	42	27	0	27	15	0	15	0	0	0	41	1	42	1	0	1	41	0	41	0	0	0	42	0	42
12	23	7	0	7	16	0	16	0	0	0	22	1	23	1	0	1	22	0	22	0	0	0	23	0	23
13	22	3	0	3	19	0	19	0	0	0	22	0	22	22	0	22	0	0	0	0	0	0	22	0	22
sum	1102	294	0	294	808	0	808	266	3	269	774	59	833	594	0	594	508	0	508	69	0	69	1033	0	1033

## Sheet: Legend
Legend
R	Non-susceptible
r	NA, inferred as non-susceptible
Rr	R or r
S	Susceptible
S	NA, inferred as susceptible
Ss	S or s
