# Supplementary material for: Rapid inference of antibiotic resistance and susceptibility by genomic neighbour typing
Source: Nat Microbiol. 2020 Feb 10;5(3):455–64. doi: 10.1038/s41564-019-0656-6 (PMC7044115; doi:10.1038/s41564-019-0656-6)
Supplement: Supplementary file 7 — Sensitivity and specificity of resistance and susceptibility inference in all the datasets. The table shows the number of true positive (TP), true negative (TN), false negative (FN) and false positive (FP) calls for resistance/susceptibility in individual datasets and the resulting sensitivity and specificity. [file 41564_2019_656_MOESM7_ESM.xlsx]

## Sheet: Sheet1
Supplementary Table 6. Sensitivity and specificity of resistance and susceptibility inference in all the datasets.
Group	Counts of individual calls								Sens/spec
	RR	RS	RS!	SR	SS	SS!	n	n (control)	TP (RR)	TN (SS)	FN (RS)	FP (SR)	Sensitivity	Specificity
SP database isolates	5	0	0	0	5	0	10	10	5	5	0	0	1.00	1.00
SP non-database isolates	16	2	0	0	2	0	20	20	16	2	2	0	0.89	1.00
SP metagenomes	6	2	0	0	7	1	16	16	6	8	2	0	0.75	1.00
GC database isolates	4	1	2	0	12	1	20	20	4	13	3	0	0.57	1.00
GC WHO isolates	14	7	0	3	31	1	56	56	14	32	7	3	0.67	0.91
GC non-database isolates	13	0	1	0	38	4	56	56	13	42	1	0	0.93	1.00
SP isolates	21	2	0	0	7	0	30	30	21	7	2	0	0.91	1.00
SP all	27	4	0	0	14	1	46	46	27	15	4	0	0.87	1.00
GC repr db	17	1	3	0	50	5	76	76	17	55	4	0	0.81	1.00
GC all	31	8	3	3	81	6	132	132	31	87	11	3	0.74	0.97
All	58	12	3	3	95	7	178	178	58	102	15	3	0.79	0.97
