# Supplementary material for: Rapid inference of antibiotic resistance and susceptibility by genomic neighbour typing
Source: Nat Microbiol. 2020 Feb 10;5(3):455–64. doi: 10.1038/s41564-019-0656-6 (PMC7044115; doi:10.1038/s41564-019-0656-6)
Supplement: Supplementary file 9 — Comprehensive phylogenetic tree for N. gonorrhoeae. A recombination-corrected tree in the Newick format comprising the GISP database strains and the WHO strains. [file 41564_2019_656_MOESM9_ESM.newick]

(((((((GCGS0150:17.911472,GCGS0697:63.357315):1296.666504,((((GCGS0749:93.471992,((GCGS0794:27.107067,GCGS0486:22.661808):14.946497,(GCGS0668:15.575298,GCGS1017:5.426803):18.026854):9.890347):45.127552,(GCGS0561:520.764587,(GCGS0616:21.314327,GCGS0614:5.706778):79.045448):205.888062):232.669067,((GCGS0828:103.941879,(GCGS0845:117.359283,GCGS0819:663.169189):14.002426):34.963142,((GCGS0726:44.089355,((GCGS0013:19.837486,GCGS0015:34.679333):165.791183,((GCGS0420:36.590126,(GCGS0761:0.028465,GCGS0760:1.700382):1.69396):7.097908,GCGS0613:2.148025):27.285357):17.051994):266.466736,(GCGS0440:112.294678,(GCGS0679:418.055725,GCGS0769:580.39563):50.220196):535.552795):24.769079):37.832455):277.519592,((((GCGS0367:16.460037,GCGS0270:13.04845):23.150625,((((GCGS0605:0.028465,GCGS0607:11.701786):43.328049,GCGS0366:34.31971):2.172228,((GCGS1047:31.792105,GCGS0389:0.028465):19.411213,GCGS0412:7.267427):30.717329):5.258771,(((GCGS0573:34.927822,GCGS0702:31.943712):1.718035,(GCGS0309:8.18476,((GCGS0724:3.227798,(GCGS0865:1.614423,(((GCGS0867:0.028465,GCGS0537:12.959743):0.028465,GCGS0824:4.845831):3.654717,GCGS0866:3.374701):0.028465):0.028465):0.028465,GCGS0723:1.620479):4.151331):18.673824):7.671673,GCGS0502:24.068295):5.798669):0.028465):12.72876,((((GCGS0826:0.028465,GCGS0825:0.028465):1.738603,GCGS0539:1.603542):22.595755,(GCGS0598:14.175995,((GCGS1039:11.119053,GCGS1040:16.577595):33.312263,(GCGS0713:11.712798,(((GCGS0765:9.7776,((GCGS0791:4.860629,(GCGS0672:8.470254,GCGS0790:3.332993):0.028465):1.711798,GCGS0619:11.596838):0.028465):0.028465,GCGS0615:0.028465):0.028465,GCGS0671:0.028465):50.327396):0.028465):9.435404):13.115107):27.795073,((GCGS1055:58.405674,(GCGS0718:28.563347,(GCGS0569:30.163046,(GCGS0855:30.328947,(GCGS0704:6.392299,(GCGS0570:6.38322,(GCGS0547:1.597282,GCGS0530:4.782677):6.365282):6.975777):20.858696):0.028465):19.600029):6.315333):4.738811,(((((GCGS0777:1.782132,GCGS1045:12.373183):0.028465,GCGS1043:1.640741):0.028465,GCGS1044:10.607809):54.056347,((GCGS0287:0.028465,GCGS0408:6.406226):11.183097,(GCGS0630:26.397682,GCGS0682:15.794681):16.476326):5.077421):33.701492,((GCGS0734:1.577037,(GCGS0735:3.158653,(GCGS0736:0.028465,((GCGS0565:1.577487,(GCGS0738:9.538307,(GCGS0737:0.028465,GCGS0566:11.377361):0.028465):1.61573):9.685555,GCGS0831:1.580278):0.028465):0.028465):3.356209):33.354488,(GCGS0812:19.120075,(((((GCGS0786:18.406107,GCGS0651:6.653205):1.860114,GCGS0646:0.028465):0.028465,GCGS0648:0.028465):0.028465,GCGS0846:1.588171):27.765909,(GCGS0612:22.299992,((GCGS0326:27.173376,GCGS0542:57.210163):15.41402,GCGS0555:37.827984):2.282908):0.028465):4.87842):6.516704):5.33665):0.028465):0.028465):11.722232):4.202692,(GCGS0142:74.019554,(GCGS0580:7.929029,GCGS0576:0.028465):21.988382):13.252359):521.947205):493.356354):669.984192,(GCGS0714:490.731964,((GCGS0817:1.620449,((GCGS0640:14.740986,((((GCGS0852:1.634315,(GCGS0814:0.028465,GCGS0816:6.52777):0.028465):12.941534,(GCGS0755:11.334617,(GCGS0804:0.028465,(GCGS0758:3.381569,((GCGS0770:29.511362,((GCGS0699:0.028465,GCGS0809:0.028465):3.246694,GCGS0808:0.028465):0.028465):3.393398,GCGS0805:0.028465):0.028465):0.028465):8.307174):0.028465):0.028465,(GCGS0594:1.631429,(GCGS0397:19.86285,GCGS0399:11.930919):5.548884):36.403923):0.028465,GCGS0818:6.496901):0.028465):0.028465,(GCGS0314:42.22728,GCGS0788:25.157982):19.051905):1.886363):31.114861,(GCGS0815:17.374176,(GCGS0793:0.028465,GCGS0792:6.676253):58.176334):22.887466):767.079651):1333.228271):712.073486,(((GCGS0008:279.74295,((GCGS0180:3.242241,GCGS0186:9.796907):7.190619,((GCGS0146:9.737621,(((GCGS0090:9.82548,((((GCGS0396:71.603676,GCGS0216:0.028465):3.655083,(((GCGS0346:16.95924,GCGS0383:3.274843):0.028465,GCGS0331:12.522002):3.591868,GCGS0730:4.946329):1.798068):7.560729,(GCGS0494:46.520145,(GCGS0469:15.683118,(GCGS0666:0.028465,GCGS0667:1.654819):0.028465):12.635285):2.183887):12.870296,GCGS0603:13.147821):0.028465):4.848257,((GCGS0188:4.891681,((GCGS0212:1.071058,GCGS0398:33.58419):8.851329,GCGS0334:45.078426):0.028465):1.834323,GCGS0210:6.509034):1.833093):4.927277,(GCGS0764:34.643436,(GCGS0321:19.87649,(GCGS0739:91.125275,GCGS0495:8.177354):4.961308):6.485769):1.782842):0.028465):28.774374,GCGS0514:213.61348):8.839576):103.63945):2510.955811,GCGS0496:2322.433838):355.85849,(((GCGS0370:478.316223,(GCGS0184:103.665359,GCGS0517:146.750473):566.728516):1222.267578,((GCGS0369:1263.255859,(GCGS0279:554.766235,(GCGS0515:535.200012,(GCGS0112:476.024475,((GCGS0652:113.835022,(GCGS0504:38.933006,GCGS0498:40.565033):3.409483):11.374877,GCGS0208:70.476387):39.372391):57.607738):324.109711):178.839096):329.97522,GCGS0154:1402.080688):298.325226):1057.469482,((WHO_O:146.4254,(GCGS0430:181.530487,(GCGS0358:166.270538,(GCGS0782:5.080168,(GCGS0647:3.274811,(GCGS0784:13.276753,GCGS0442:4.872208):1.644757):8.134667):118.027512):18.089787):126.851608):1005.981079,((GCGS0240:13.719181,GCGS1063:8.027698):148.328049,(GCGS0164:92.992744,((GCGS0602:0.028465,((GCGS0700:1.662386,GCGS0810:5.077988):15.154345,(GCGS0859:11.779186,GCGS0717:1.766182):1.844044):1.880123):68.068672,((((GCGS1035:21.935596,(GCGS0800:0.028465,GCGS0752:3.222393):9.823174):1.717503,((((GCGS0559:12.82722,((GCGS0116:6.590162,GCGS0206:0.028465):19.814102,GCGS1064:9.917174):3.995155):3.980725,(((GCGS0190:8.001291,GCGS1093:1.62241):17.781916,(((GCGS0168:0.028465,GCGS0170:1.737872):17.317953,((GCGS0022:6.99025,GCGS0762:5.097235):1.852783,GCGS1027:0.028465):2.385487):7.174086,((GCGS1021:11.437184,GCGS0327:1.581433):25.92445,((GCGS0078:37.585091,GCGS1020:12.771378):3.510713,(GCGS1024:14.453773,GCGS1036:0.028465):12.762694):0.028465):8.631227):0.028465):0.028465,GCGS1059:7.953198):9.479984):0.028465,GCGS1050:17.84549):11.190711,((GCGS1102:0.028465,GCGS1099:0.028465):33.384747,GCGS0688:5.373527):63.789085):25.942795):0.028465,(((GCGS0044:47.956005,(GCGS0634:3.290083,(((GCGS0032:4.98242,(GCGS0060:5.226141,GCGS0806:6.883257):0.028465):0.028465,GCGS0692:0.028465):19.527119,((GCGS0733:1.858226,GCGS0563:3.64848):27.815941,(GCGS0746:11.755819,GCGS0748:16.14781):14.859083):92.650764):3.88812):3.035695):24.48102,(((GCGS1015:28.644487,(GCGS0801:4.271528,(GCGS0802:0.028465,GCGS0803:0.028465):0.028465):4.840172):2.083034,(GCGS0907:0.028465,(GCGS0753:3.214869,GCGS0481:15.91575):0.028465):8.480616):9.449459,(((GCGS1038:36.878899,GCGS0056:34.278019):0.028465,GCGS0778:6.445415):5.979169,(GCGS0756:6.810975,(GCGS0026:25.342173,(GCGS1067:3.339411,GCGS1065:8.108512):2.055886):8.534798):22.493158):0.028465):6.139247):7.045231,(GCGS1074:7.924238,(GCGS0928:27.324141,((GCGS0421:3.176304,(GCGS0674:20.649878,GCGS1061:29.823986):14.197549):0.028465,GCGS1066:22.502075):0.028465):2.246687):1.805648):3.259848):2.384808,(GCGS0512:40.022911,GCGS0134:8.586547):13.61626):3.035523):3.930149):133.070267):1704.310669):659.751526):312.835236):376.444824):471.820709,(GCGS1103:324.914948,(GCGS0400:47.685764,(GCGS0428:56.824493,(GCGS0363:49.630028,(GCGS0424:114.851639,(GCGS0376:67.317848,(GCGS0620:241.291489,GCGS0429:9.440745):38.107883):36.721695):45.819):42.326077):8.056687):228.457291):2767.887451):625.521606,((GCGS0295:67.149933,(GCGS0277:4.705503,(GCGS1046:51.176353,GCGS0281:16.690771):7.8705):69.352921):2607.331055,((WHO_G:659.635559,WHO_N:608.76886):1157.040649,(GCGS0624:1843.819702,(GCGS0509:1657.763306,(((GCGS0586:104.122169,(GCGS1097:0.028465,GCGS0709:6.856114):55.026089):1640.198975,(((GCGS0459:205.328918,GCGS0768:65.834076):167.17749,GCGS0680:498.77655):279.042511,((GCGS1013:384.221771,GCGS0172:177.00061):185.254395,(((GCGS0362:61.278229,(GCGS0663:157.951996,(GCGS0541:258.712189,((GCGS0839:594.260803,GCGS0364:182.325348):23.074316,GCGS0766:211.978043):6.485425):11.794076):1.106781):6.773602,GCGS0359:152.918732):13.195009,(((GCGS0546:38.648407,(GCGS0727:81.636925,((GCGS0064:115.059174,((GCGS0328:12.950994,GCGS0325:47.751503):206.544037,(GCGS1075:49.391514,((GCGS0728:0.028465,GCGS0318:4.459485):42.63282,GCGS0729:42.400524):10.729904):4.142339):4.285139):46.43243,((GCGS0572:83.942047,(GCGS0347:469.958527,(GCGS0618:82.353416,(GCGS0571:0.028465,GCGS0349:23.237797):122.429955):90.800858):48.32711):10.11801,(GCGS0418:11.654303,(GCGS0393:1.976236,GCGS0472:44.212051):28.583759):26.327944):14.779087):472.319366):4.904132):32.70612,(((GCGS0457:97.545609,GCGS0655:3.671944):266.178955,(GCGS0742:84.031708,(((GCGS0743:17.967747,(((GCGS0100:0.028465,GCGS0744:3.277105):13.074437,GCGS0016:5.375026):0.028465,GCGS0014:1.78735):3.637995):3.663193,GCGS0832:26.93894):1.788206,GCGS0012:7.228877):31.116684):445.767975):15.788707,(GCGS0324:43.342167,(GCGS1095:35.45779,(GCGS1014:31.47789,GCGS0335:20.336775):25.246248):36.062328):112.925018):9.934881):72.626923,(((GCGS0365:50.643047,GCGS0829:96.922615):2.219804,(GCGS0336:212.152634,(GCGS0251:15.026142,GCGS0407:7.283737):39.926014):22.595638):4.648032,GCGS0536:59.371391):4.259999):3.607262):23.177057):80.906586):961.626221):345.322418,((GCGS0317:62.801685,GCGS0286:82.225578):1124.128784,((GCGS0074:394.046234,(GCGS0394:306.186493,GCGS0339:400.529572):121.012108):1011.069946,(((WHO_K:37.554977,(WHO_W:185.656128,(WHO_Z:51.241135,(WHO_X:9.675451,GCGS0926:39.415085):12.837598):161.56781):35.981583):1264.714722,(GCGS0585:152.34874,((GCGS0330:147.629684,GCGS0562:264.478699):419.063904,(GCGS0040:19.160048,GCGS0024:31.334351):483.733887):157.231445):1248.545166):206.740204,((GCGS0678:1590.138672,((WHO_U:138.930664,((GCGS0296:1.853636,GCGS0297:0.028465):0.028465,GCGS0298:5.44706):226.937851):172.511429,WHO_M:161.252335):664.732788):142.852142,((GCGS0306:865.906738,((GCGS0247:27.445135,GCGS1062:107.063126):12.042837,((((GCGS0604:0.028465,GCGS0745:3.640322):22.567553,GCGS0470:52.032406):24.211819,GCGS1081:85.661186):21.764881,(GCGS0577:74.19828,(((((((GCGS1083:0.028465,GCGS1082:0.028465):12.83873,((GCGS0071:5.535409,((GCGS0941:9.376844,(((GCGS0149:0.028465,GCGS0213:1.837968):7.321014,((GCGS0193:0.028465,GCGS0211:0.028465):0.028465,((((GCGS0964:12.909257,((GCGS0931:0.028465,GCGS0890:9.251389):0.028465,GCGS0153:0.028465):0.028465):0.028465,GCGS0161:3.681513):14.600288,(GCGS0201:0.028465,GCGS0203:0.028465):1.833174):1.818281,(GCGS0225:0.028465,((GCGS0223:1.848778,GCGS0221:0.028465):0.028465,GCGS0215:0.028465):0.028465):0.028465):1.81046):0.028465):5.42272,(GCGS0175:0.028465,(GCGS0197:0.028465,(((GCGS0209:1.824131,(GCGS0173:1.839658,(((GCGS0167:0.028465,(GCGS0169:0.028465,GCGS0207:0.028465):0.028465):0.028465,GCGS0073:1.829519):0.028499,GCGS0171:1.839957):0.028465):0.049384):0.057043,GCGS0199:0.028465):0.208386,(GCGS0820:0.028465,(GCGS0821:0.028465,GCGS0853:11.064137):3.663444):3.660841):0.156313):0.132287):2.918115):0.028465):0.028465,(GCGS0191:0.028465,(GCGS0217:0.028465,GCGS0219:0.028465):1.821458):3.692216):6.147955):115.172562,(GCGS0750:25.982054,GCGS0337:44.782047):16.979063):13.395086):42.591599,GCGS0705:6.911381):0.028465,((GCGS0323:32.391102,GCGS0264:38.681076):1.827857,((GCGS0285:13.054406,(GCGS0751:0.028465,GCGS0380:0.028465):0.028465):16.657471,((GCGS0289:10.243155,GCGS0391:0.028465):2.036444,((GCGS0417:3.535193,GCGS0288:7.642745):6.143293,(GCGS0299:3.530263,((GCGS0254:3.525207,(GCGS1034:20.068336,GCGS1022:0.028465):27.536905):0.028465,(((GCGS0267:3.534433,((GCGS0392:9.182076,(GCGS0691:11.296168,(GCGS0447:17.80405,(GCGS0635:1.751359,GCGS0435:0.028465):1.747721):0.028465):4.35627):0.028465,GCGS0271:8.813435):0.028465):0.028465,GCGS0272:3.51443):18.347052,GCGS0329:15.547761):4.170268):8.358657):0.028465):0.028465):2.171177):6.515834):9.994367):103.971809,((GCGS0524:10.045653,(GCGS0356:0.028465,(GCGS0578:11.213282,GCGS0581:11.790064):2.231434):8.345804):0.028465,(GCGS0340:1.639009,((((GCGS0269:0.028465,GCGS0341:0.028465):0.028465,GCGS0342:3.381082):0.028465,GCGS0343:1.686324):0.028465,GCGS0567:10.322426):1.835929):45.277084):39.762524):8.688575,((((GCGS0595:0.028465,((GCGS0621:0.028465,(GCGS0503:1.72277,GCGS0741:0.028465):1.849751):1.863195,((GCGS0505:10.543119,GCGS0622:0.028465):0.028465,(GCGS0772:7.445538,GCGS0771:0.028465):10.262898):4.732274):3.239798):38.924801,(GCGS0813:8.524326,(GCGS0719:8.905942,(GCGS0649:145.288269,(((((GCGS0308:19.118486,GCGS0720:41.073639):0.028465,((GCGS0534:0.028465,GCGS0532:0.028465):1.704284,(GCGS0531:3.421675,GCGS0535:1.765234):1.758872):5.264794):0.028465,(GCGS0533:19.077501,GCGS0721:0.028465):1.730893):0.028465,GCGS0527:0.028465):1.811316,(GCGS0528:17.046579,(GCGS0823:12.220121,((GCGS1030:0.028465,GCGS1033:7.160533):11.422473,(GCGS1032:0.028465,GCGS1031:0.028465):17.804007):47.804428):23.29026):18.647781):40.319458):0.028465):7.366471):34.911564):9.414454,(GCGS0540:65.527077,((GCGS0062:77.568802,(GCGS0523:91.491714,GCGS0092:46.970619):58.037647):21.183037,(GCGS0787:71.594292,(GCGS0516:43.2663,(GCGS0552:125.173508,(((((GCGS0564:50.734798,(((GCGS0857:13.014027,(GCGS0670:15.554868,(GCGS0468:0.028465,((GCGS0338:3.856259,GCGS0550:0.028465):0.028465,GCGS0560:0.028465):12.328057):4.102945):13.815924):16.100683,((GCGS0593:3.835568,GCGS0643:20.400112):44.805931,GCGS0126:11.115173):0.028465):6.107269,(((GCGS0372:26.056637,(GCGS0545:1.926688,(GCGS0316:3.676853,GCGS0827:0.028465):15.951959):39.113823):4.692725,((GCGS0638:0.028465,(GCGS0118:3.694423,GCGS0436:0.028465):0.028465):16.916986,(GCGS0660:3.718472,(GCGS0455:1.839483,(GCGS0584:25.723976,GCGS0583:24.342342):6.963807):0.028465):11.512592):5.578511):2.401611,(GCGS0379:3.698598,GCGS0378:0.028465):16.6196):2.501434):0.028465):1.970762,(GCGS0807:33.476337,GCGS0218:1.838629):11.079034):0.028465,(GCGS0361:46.802498,(GCGS0669:29.589186,(GCGS0478:16.556614,GCGS0476:12.705288):11.276926):262.002197):92.987724):8.915181,(GCGS0641:59.831566,((GCGS0701:0.028465,GCGS0642:0.028465):25.489374,GCGS0354:29.625917):1.884085):4.301757):2.212196,((((((GCGS0645:31.587608,(GCGS0747:15.249569,(GCGS0426:5.656091,GCGS0422:0.028465):1.874058):16.782288):5.406262,(GCGS0544:24.343481,((((GCGS0402:0.028465,(GCGS0403:0.028465,(GCGS0611:3.74353,(GCGS0405:0.028465,(GCGS0406:2.075623,GCGS0587:19.792629):0.028465):0.028465):0.028465):0.028465):0.028465,GCGS0404:0.028465):18.214344,(GCGS0575:12.676924,GCGS0574:0.028465):0.028465):0.028465,(((GCGS0355:5.592041,GCGS0497:5.026522):2.462041,GCGS0522:32.220871):4.745936,GCGS0658:1.875895):0.028465):15.703329):5.529243):4.988916,((GCGS0789:25.853348,(GCGS0661:0.028465,GCGS0458:0.028465):3.729732):56.377487,(GCGS0477:8.825305,GCGS0644:38.033478):16.242895):5.209272):4.456368,(GCGS0518:39.696056,GCGS0110:6.108905):0.028465):12.74973,(GCGS0084:30.664331,GCGS0083:17.380692):75.532707):15.142078,((((GCGS0467:1.85463,GCGS0176:1.864292):3.700544,((GCGS0202:0.028465,(((((((GCGS0694:1.851092,((GCGS0128:0.028465,GCGS0138:3.867304):19.627384,(GCGS0136:8.31017,GCGS0038:7.254337):4.35112):7.691889):0.028465,GCGS0224:0.028465):0.028465,GCGS0230:2.284112):0.028465,GCGS0018:0.028465):0.028465,GCGS0120:0.028465):0.028465,GCGS0198:1.861138):7.270436,GCGS0204:0.028465):0.028465):0.028465,GCGS0226:3.731661):0.028465):5.910166,(((GCGS0681:59.718731,(GCGS0657:33.542686,GCGS0732:40.440643):4.834117):4.310216,(GCGS0433:83.407654,GCGS0582:30.199249):12.867907):3.828152,(((((GCGS0098:0.028465,GCGS0096:0.028465):3.731519,(GCGS0332:1.867339,(GCGS0482:0.028465,(GCGS0484:1.869974,GCGS0485:2.189416):10.871615):0.028465):3.904494):0.028465,GCGS0174:0.028465):0.028465,(GCGS0401:1.845584,GCGS0156:1.883363):0.028465):33.172626,((GCGS0698:3.895828,(GCGS0696:0.028465,GCGS0371:3.732602):1.855192):5.938703,GCGS0192:0.028465):77.183617):0.028465):9.949695):0.273138,(GCGS0228:1.855957,GCGS0665:0.028465):18.499287):1.549095):0.028465):13.153969):1.871):4.564987):169.216156):8.28387):106.308701):16.424978,(GCGS0795:33.873104,(GCGS0434:70.62426,((GCGS0601:27.07736,(GCGS0010:0.028465,GCGS0144:1.958947):118.197426):103.981979,(((GCGS0009:36.465584,GCGS0763:27.760309):57.194931,(GCGS0416:19.120165,(GCGS0610:56.165756,(GCGS0106:13.065494,GCGS0300:1.743916):16.542576):0.028465):11.31237):5.250885,GCGS1025:118.021561):95.688934):14.076583):4.794491):6.845293):17.195293):3.034814,((WHO_P:23.14155,((GCGS0276:11.092842,GCGS0275:0.028465):0.028465,(GCGS0249:0.028465,GCGS0374:7.211616):219.62384):29.871984):85.299919,GCGS0409:72.759941):5.631238):6.170665):17.52739):59.72102):184.734985):268.374481,(GCGS0082:1446.461914,(((GCGS0034:132.013794,GCGS0708:138.871918):41.933281,GCGS0860:199.91687):1001.142151,(((GCGS0513:225.795746,(GCGS0006:260.650513,((GCGS0690:21.332806,((GCGS0094:42.473572,GCGS0464:3.477106):10.489966,((((((GCGS0686:19.120586,GCGS0798:0.028465):8.658212,((GCGS0385:15.515394,(((GCGS0626:15.802354,(GCGS0673:19.001459,(GCGS0625:10.376957,((GCGS0653:15.521006,GCGS0414:22.406191):3.807659,((GCGS0411:7.528841,(GCGS0413:0.028465,GCGS0415:0.028465):0.028465):22.619188,(GCGS0840:0.028465,((GCGS1023:28.592896,GCGS0608:1.920648):21.209316,GCGS0381:0.028465):4.342017):21.38018):66.717491):4.972248):5.143201):5.128622):1.715538,GCGS1100:258.799164):1.714328,((GCGS0799:31.683506,((GCGS1018:10.164207,GCGS0861:3.564441):36.174152,GCGS0773:1.700184):34.047588):15.651039,GCGS0774:56.616779):1.739827):1.680745):1.714528,((((GCGS0628:0.028465,GCGS0627:1.722074):6.882732,((GCGS0683:8.631514,((GCGS0278:26.180511,GCGS0410:12.143351):15.593776,(GCGS1098:18.232826,(GCGS0775:5.218882,GCGS0631:0.028465):29.620729):20.026787):4.709339):1.666097,(GCGS0684:0.028465,GCGS0796:0.028465):3.439577):0.028465):0.028465,(GCGS0506:9.744671,GCGS0499:8.124139):15.02048):2.134687,(GCGS0629:26.255838,GCGS0797:6.895967):3.439429):0.028465):0.028465):0.028465,GCGS0490:33.129169):10.301682,((GCGS0480:11.871649,((GCGS0689:114.522865,(((GCGS1087:1.859915,((GCGS1089:0.028465,GCGS1080:3.72172):1.850608,(GCGS1088:5.583308,GCGS1086:0.028465):1.849669):1.847607):3.694466,GCGS0633:3.734219):18.528471,(GCGS0052:31.596861,(GCGS0132:55.688416,(GCGS0475:172.893738,(GCGS1041:0.028465,((GCGS0731:31.870855,GCGS0637:17.407856):1.918226,GCGS1054:18.69581):0.028465):28.49577):2.160318):2.003825):18.586454):94.89843):42.144363,GCGS1104:16.190983):0.568238):9.147282,GCGS0507:182.04512):47.642883):0.028465,(GCGS0588:11.239707,(((GCGS0508:7.037355,GCGS0711:0.028465):3.525621,((GCGS0597:35.023453,GCGS0491:0.028465):3.824494,(((GCGS0196:38.713966,(GCGS1092:146.64415,GCGS0712:6.534582):3.958214):2.768212,((GCGS0148:0.028465,GCGS0086:1.814952):79.319916,GCGS0675:82.358559):5.358644):5.630574,((GCGS0568:7.222581,(GCGS0080:14.743141,(GCGS1037:0.028465,(GCGS0754:23.695314,(GCGS1069:1.816631,(GCGS0054:0.028465,GCGS0042:0.028465):12.732916):1.814171):12.685731):2.339181):21.251816):8.351253,(GCGS0609:70.608841,GCGS0463:103.232384):4.994742):4.215248):8.842489):2.008714):52.076439,((GCGS1094:9.766387,GCGS1060:10.780769):9.729463,(GCGS0785:16.527708,(GCGS0639:96.986259,((GCGS0783:0.028465,GCGS0650:0.028465):4.016089,GCGS0606:3.96866):6.1059):23.267506):1.504467):36.099174):1.603542):10.014338):10.072717,((GCGS0632:1.822685,GCGS0636:11.088302):66.915977,((GCGS1101:16.991457,((GCGS0182:10.046373,((GCGS0214:1.840247,GCGS0220:0.028465):5.477998,GCGS0020:0.028465):3.694967):15.698113,GCGS0419:14.608894):2.413995):145.038803,GCGS0776:30.666824):5.247629):9.274206):2.485921):8.03961):101.696686,((((GCGS0384:7.468559,(((GCGS0194:0.028465,GCGS0070:0.028465):0.028465,GCGS0222:0.028465):0.028465,GCGS0437:11.189432):0.028465):5.559718,GCGS0360:1.858943):340.141754,((((GCGS0510:6.924634,((GCGS0319:76.899429,(GCGS0446:1.727989,(GCGS1072:12.501336,((((GCGS1085:3.442747,GCGS0487:48.489555):0.028465,(GCGS0448:1.817552,((GCGS0659:27.887068,GCGS0452:0.028465):1.852072,(GCGS0451:12.838396,GCGS0656:0.028465):3.735913):1.903969):53.539261):0.028465,GCGS1071:10.399161):0.028465,GCGS0654:29.622814):5.732268):0.028465):13.52635):0.028465,((GCGS0058:18.886347,GCGS0725:45.723793):11.521973,GCGS1026:22.719738):8.640554):5.30026):0.028465,(GCGS0617:0.028465,(GCGS0553:175.207062,GCGS0551:130.938278):169.030548):8.710159):1.720355,(GCGS0352:8.67802,(((((GCGS0664:4.349319,(GCGS0004:9.0653,(GCGS1073:258.15564,(GCGS0002:5.847683,GCGS0333:33.593086):63.301552):0.233173):0.028465):4.295457,GCGS0368:34.474495):12.880688,((GCGS0589:1.710087,GCGS0710:0.028465):5.059441,(((GCGS0557:68.934608,GCGS1058:41.301785):3.464401,GCGS0388:5.752779):6.203363,((((((GCGS0677:7.091351,GCGS0108:28.336937):29.169554,GCGS0695:31.860962):9.570259,GCGS1084:0.028465):0.028465,((GCGS0234:0.028465,(GCGS0591:1.763066,((((GCGS0779:0.028465,(GCGS0858:0.028465,(GCGS0483:14.226086,(GCGS0592:5.340267,GCGS0122:1.540962):0.028465):0.028465):0.028465):0.028465,GCGS0676:7.103347):0.028465,(GCGS0558:1.765939,GCGS0140:3.539277):1.764585):0.028465,GCGS0693:0.028465):0.028465):0.028465):1.755545,((GCGS0232:0.028465,GCGS0236:0.028465):0.028465,(GCGS0707:0.028465,GCGS0706:0.028465):3.527066):0.028465):3.51026):0.028465,GCGS0130:17.771067):58.190479,(GCGS0596:83.607468,(GCGS1070:10.942839,(GCGS0158:0.028465,GCGS0099:52.417088):34.565674):16.262995):5.455235):3.838212):5.114669):0.028465):0.028465,(GCGS0590:5.243308,GCGS0493:13.985403):5.181903):0.028465,GCGS0238:52.462738):0.028465):3.760602):2.033136,(((GCGS0549:0.028465,(GCGS0548:0.028465,GCGS0320:3.857837):1.948873):151.013885,GCGS0466:139.474106):157.722397,GCGS0036:37.808514):2.974595):47.728035):75.474419,GCGS0444:165.075974):7.004201):6.209963):25.054768):109.840111,(GCGS0511:361.136383,(WHO_V:279.207855,GCGS0152:232.983902):297.510284):10.841042):97.470871,(GCGS0023:104.91069,((GCGS0981:7.059943,GCGS0911:5.707949):17.129129,((GCGS1042:3.8231,(((GCGS0087:12.441513,GCGS0088:1.76618):7.049788,GCGS1001:28.776363):17.916698,(GCGS0069:0.028465,(GCGS0053:3.584941,GCGS0035:0.028465):4.140273):20.334333):3.994168):5.652453,(((GCGS0930:5.851407,GCGS0033:26.581163):2.917957,((GCGS0889:3.740425,GCGS0105:0.028465):27.858431,GCGS0921:1.770118):1.962138):1.814219,((((GCGS0028:0.028465,GCGS0160:0.028465):39.786648,((GCGS0715:11.295292,GCGS0716:5.328341):26.968845,(GCGS0066:38.66383,GCGS0114:14.270452):0.028465):3.980317):1.993629,(GCGS1091:0.028465,(((GCGS0382:35.959591,(GCGS0068:8.949885,(GCGS0030:1.78868,GCGS0076:0.028465):8.904465):2.207175):3.68239,((GCGS0166:5.364282,GCGS0178:0.028465):7.091382,((GCGS0344:18.487917,GCGS1077:0.028465):1.837786,GCGS1079:7.694069):1.977931):0.028465):2.068277,GCGS1090:1.78256):0.028465):0.028465):25.450102,(((GCGS1051:0.028465,(GCGS1052:1.754346,GCGS1049:0.028465):0.028465):1.743737,((GCGS1056:5.28289,(((GCGS0039:1.761625,(GCGS0043:1.761851,GCGS0051:3.539827):0.028465):0.028465,(GCGS0835:5.288093,GCGS0147:8.793957):0.028465):3.486811,(((GCGS0141:0.028465,GCGS0143:1.757514):1.751521,GCGS0047:1.76772):5.253156,(GCGS0049:5.272545,(GCGS0046:0.028465,(GCGS0836:3.638381,GCGS0045:0.028465):0.028465):0.028465):0.028465):0.028465):16.227039):0.028465,GCGS1057:3.525181):0.028465):3.595689,((((((GCGS0097:0.028465,(((GCGS0095:23.983147,GCGS0872:31.379482):0.028465,GCGS0003:0.028465):0.028465,GCGS0007:0.028465):0.028465):0.028465,GCGS0103:1.767136):7.562962,(((GCGS0123:0.028465,(GCGS0135:1.78078,(GCGS0159:0.028465,(GCGS0101:0.028465,(GCGS0121:1.771751,(GCGS0133:1.771274,(GCGS0195:3.523192,((GCGS0139:0.028465,(GCGS0834:14.278782,GCGS0908:1.777098):0.028465):1.759958,GCGS0125:0.088737):0.028465):0.028465):0.028465):0.028465):0.031569):0.033944):0.152782):1.341706,((GCGS0883:5.315574,GCGS0894:7.893561):7.835342,GCGS0904:19.305502):2.143949):23.713415,((GCGS0917:0.028465,GCGS0918:0.028465):8.373695,(GCGS0856:2.627853,(GCGS0938:2.299522,GCGS0849:4.529663):3.527989):2.844387):53.207413):4.053591):1.994947,(GCGS0075:14.21404,GCGS0759:47.841766):0.028465):12.089574,((((GCGS0993:1.802898,(GCGS0871:19.734465,GCGS0235:0.028465):0.028465):57.709068,(GCGS0994:0.028465,(GCGS0948:5.546427,(GCGS0947:0.028465,(((GCGS0952:3.715214,((GCGS0961:5.520632,GCGS0954:0.028465):1.826945,((GCGS0960:1.817676,(GCGS0963:11.2404,(GCGS0953:0.028465,((GCGS0957:7.313305,GCGS0958:1.836294):1.847338,GCGS0950:0.028465):0.028465):0.028465):0.028465):0.028465,GCGS0956:1.820467):0.028465):2.037293):2.077238,GCGS0951:1.824664):0.028465,(GCGS0955:0.028465,GCGS0959:7.305313):5.017568):6.334846):2.840072):0.028465):79.942802):3.294653,(GCGS0079:0.028465,GCGS0081:1.775241):0.028465):32.95145,(GCGS0057:8.799048,(GCGS1068:21.046522,((GCGS0067:18.458097,GCGS0847:8.802981):0.028465,(((GCGS0995:1.771363,(((GCGS0996:0.028465,GCGS0997:0.028465):0.028465,(GCGS0998:3.533006,GCGS0915:3.534805):0.028465):1.758801,(GCGS0986:0.028465,GCGS0984:0.028465):1.763417):4.20885):16.855576,GCGS0231:0.028465):10.493715,((GCGS0061:7.743776,(GCGS0127:0.028465,GCGS0242:15.226912):12.248816):12.513475,(GCGS1003:25.413031,((((GCGS0179:0.028465,(GCGS0187:1.76076,(GCGS0063:1.768839,(GCGS0065:0.028465,((GCGS0185:0.028465,((GCGS0992:1.85267,GCGS0965:0.028465):0.028465,GCGS0945:1.766652):0.028465):3.678755,GCGS0181:0.028465):0.028465):0.028465):0.028465):0.028465):0.028465,GCGS0962:12.354897):0.028465,GCGS0183:0.028465):0.028465,GCGS0946:5.293143):19.301804):4.443748):2.012765):2.78222):2.664482):0.028465):0.028465):2.058121):5.643054,(((GCGS0968:22.211208,GCGS0767:5.423326):85.642441,((GCGS0991:5.939255,GCGS0989:9.462725):24.201765,((GCGS0972:0.028465,(GCGS0979:1.795726,(GCGS0967:8.989547,(GCGS0982:10.821729,((GCGS0811:7.219631,GCGS0974:0.028465):6.11064,GCGS0971:1.795925):0.028465):23.242622):0.082283):0.028465):1.698454,(GCGS0916:9.983751,(GCGS1012:0.028465,GCGS0854:16.320395):2.310035):1.952387):5.783385):144.069382):16.969679,((GCGS0920:3.557839,(GCGS0925:30.194698,GCGS0944:0.028465):1.747231):0.028465,(((GCGS0912:78.95314,(GCGS0878:26.564735,((GCGS0880:0.028465,((GCGS0882:7.226635,(GCGS0876:0.028465,GCGS0943:1.858398):0.028465):0.028465,GCGS0875:1.805212):0.028465):0.028465,GCGS0877:0.028465):20.911053):29.422699):8.831267,(GCGS0163:20.262468,(GCGS0055:3.708814,GCGS0848:15.995263):0.028465):35.956577):8.248005,((GCGS0085:3.548357,(GCGS0929:16.005558,(GCGS0129:0.028465,GCGS0833:3.778745):24.517282):0.028465):3.733894,(((GCGS0987:23.989168,(GCGS0909:0.028465,(GCGS1008:0.028465,GCGS1009:0.028465):3.660203):5.907495):17.595325,(((GCGS0189:18.029615,((GCGS0237:5.341313,GCGS1000:23.874998):9.86667,((((GCGS0757:28.914864,(GCGS0102:5.405416,GCGS0844:1.791675):0.028465):5.358246,((GCGS0980:30.699554,GCGS0137:4.516869):4.467095,(GCGS0059:9.992887,GCGS0124:13.093311):0.028465):2.450128):4.888036,((GCGS0914:10.626934,GCGS0910:0.028465):8.82661,(GCGS0841:14.21178,GCGS0037:5.327719):0.028465):1.757404):0.028465,(GCGS0077:14.281029,(GCGS0988:39.873753,(GCGS0977:3.57609,GCGS0969:0.028465):1.995985):13.321058):6.328902):5.67083):0.028465):5.598282,(((((GCGS0151:0.028465,(GCGS0897:0.028465,((GCGS0898:1.795834,(GCGS0902:34.864529,(((GCGS0900:0.028465,(((GCGS0903:0.028465,GCGS0899:1.806358):5.297131,GCGS0896:0.028465):0.028465,GCGS0119:0.028465):0.028465):0.028465,GCGS0117:0.028465):0.028465,GCGS0895:0.028465):0.028465):0.028465):0.028465,(GCGS0970:0.028465,GCGS0901:0.028465):3.575225):0.028465):4.15861):6.238146,((((GCGS0873:14.216946,((GCGS0025:0.028465,(GCGS0115:3.570277,(GCGS0031:5.524292,(GCGS0113:3.699622,(GCGS0239:0.028465,(GCGS0109:0.028465,GCGS0111:1.777143):0.028465):1.758834):0.028465):0.028465):0.028465):0.028465,GCGS0027:0.028465):0.028465):0.028465,GCGS0029:1.770151):2.068254,GCGS0017:0.028465):0.028465,GCGS0019:0.028465):0.028465):1.980623,(GCGS0021:0.028465,(GCGS0107:0.028465,GCGS1002:0.028465):5.453677):0.028465):19.003092,GCGS0851:15.934434):0.028465,GCGS1078:7.071631):8.445366):6.861765,(GCGS0973:5.617302,GCGS0874:0.028465):28.088346):0.028465):3.950314,(GCGS0881:12.387129,(GCGS0924:10.758707,((((((GCGS0089:0.028465,(GCGS0842:28.73274,(GCGS0934:1.784561,GCGS0781:13.633373):32.522083):0.028465):0.028465,GCGS0157:1.790417):0.028465,GCGS0155:3.571845):0.028465,(((GCGS0887:11.928144,GCGS0927:16.098051):11.556359,(GCGS0990:0.028465,GCGS0869:0.028465):26.790281):0.028465,(GCGS0966:7.189394,(GCGS0937:8.92913,((((GCGS1006:1.9897,GCGS0932:2.001112):31.180454,GCGS0936:0.028465):0.028465,(GCGS0976:0.028465,GCGS0975:0.028465):23.295202):1.95931,GCGS1004:1.799804):0.028465):5.56318):3.537038):0.028465):11.475498,(((GCGS0913:24.950247,(GCGS1016:8.894663,GCGS0131:1.773805):12.386342):3.467519,(GCGS1011:64.36293,((GCGS0949:0.028465,GCGS0886:0.028465):1.774686,(((GCGS0888:3.540362,(GCGS0862:1.776632,(GCGS0864:8.87159,(((GCGS0822:5.32519,GCGS0863:14.201601):3.536016,(GCGS0985:1.856744,GCGS0837:0.028465):2.11626):4.182218,GCGS0933:2.268082):0.028465):0.028465):4.205913):4.191908,GCGS0885:3.548721):0.028465,GCGS0104:3.550164):0.028465):21.471849):0.678283):3.298786,((GCGS0241:2.005158,(GCGS0205:1.778981,GCGS0165:3.548615):0.028465):13.945153,((WHO_Y:30.834425,(GCGS0227:0.028465,GCGS0229:0.028465):9.489225):1.89089,((GCGS0041:0.028465,(GCGS0177:0.028465,(GCGS0884:1.796629,GCGS0740:9.471467):3.750521):21.912897):1.918053,GCGS1007:29.053926):1.94692):0.25487):2.701115):2.932124):5.903747,((((GCGS0005:0.028465,(GCGS0091:8.936884,GCGS0093:11.305898):0.028465):57.681141,((((GCGS0893:0.028465,GCGS0891:0.028465):0.028465,GCGS0892:0.028465):19.363361,(GCGS0922:33.615749,GCGS0999:22.176607):6.013481):1.883801,(GCGS0978:54.990768,(GCGS0233:5.869246,(GCGS0722:27.65274,(GCGS0919:32.753994,(GCGS0879:11.000346,((GCGS0905:0.028465,(GCGS1010:5.517475,(GCGS0780:0.028465,GCGS0935:5.517179):0.028465):0.028465):3.648029,GCGS0923:9.201471):0.028465):0.028465):16.331451):4.856938):7.251729):49.115818):0.028465):0.028465,GCGS0145:3.537243):5.367566,((GCGS1005:8.924265,(GCGS0942:14.186968,GCGS0983:0.028465):0.028465):20.898968,(GCGS0001:7.119907,(GCGS0906:15.610312,(GCGS0838:3.585478,(GCGS0868:3.579541,(GCGS0939:0.028465,GCGS0940:0.028465):3.57485):0.028465):5.644911):28.154675):0.028465):4.311913):3.633481):2.043042):0.056816):21.797924):0.028465):0.862168):14.978498):1.870435):1.80705):0.028465):3.371255):2.667627):0.028465):2.869201):12.289402):172.393524):814.435913):164.666626):297.351288):168.712097):219.247406):78.683052):162.812088):133.993546):307.680481):289.292633):328.44162):753.799255):906.521545):767.641907,((((((GCGS0200:292.692047,GCGS0304:237.715912):2613.77832,((((GCGS0246:22.449114,GCGS0244:5.268401):91.556618,(GCGS0294:48.679218,((GCGS0623:73.457397,GCGS0600:27.852243):13.587709,(GCGS0556:16.486086,(GCGS0266:41.868439,GCGS0256:72.777649):3.355752):15.108908):6.71831):8.271097):14.70213,(GCGS1053:74.580719,GCGS0465:50.265858):106.430382):483.585999,GCGS0445:506.691345):2290.947754):651.878723,((GCGS0471:1181.490967,(((GCGS0250:17.290869,(GCGS0252:1.806121,GCGS0253:13.592402):7.035381):16.892817,(GCGS0243:12.27853,GCGS0488:53.261292):1.052282):785.482117,(((GCGS1019:101.43721,GCGS0538:22.273281):318.84906,((GCGS0303:129.392441,(GCGS0375:126.681946,(GCGS0313:165.032227,(GCGS0450:87.74897,(GCGS0438:105.381142,GCGS0489:73.185699):0.124749):138.57431):42.563858):18.70797):60.041798,((((GCGS0265:33.26503,GCGS0662:86.169456):31.768749,((GCGS0274:29.952076,GCGS0291:36.793686):12.408842,GCGS0050:121.812454):6.013503):0.028465,(GCGS0261:12.629065,GCGS0262:38.770985):225.951096):12.990564,GCGS0351:117.195122):26.611349):160.836899):53.251038,GCGS0432:587.095825):244.456757):274.355957):1093.959839,(GCGS1076:1172.263184,(GCGS0292:1141.046387,(((GCGS0260:1.747231,GCGS0259:3.463507):3.476214,GCGS0258:1.772609):217.665817,((((GCGS0441:198.528763,((((GCGS0293:28.961754,((GCGS0282:2.128103,GCGS0290:16.750088):67.770287,((GCGS0345:115.528297,GCGS0268:8.644772):104.868477,GCGS0443:17.971218):4.297255):4.394737):62.099121,(((GCGS0312:16.695805,GCGS0850:47.267933):37.084373,((GCGS0315:40.345387,GCGS0543:14.191193):73.50087,(GCGS0162:15.173409,((GCGS0460:24.377899,GCGS0473:13.736675):5.330378,(GCGS0456:17.776737,GCGS0461:47.614895):5.373488):6.24345):14.78197):443.743286):49.000744,(GCGS0311:3.484945,((GCGS0284:8.221251,GCGS1048:17.095741):15.168793,(GCGS0386:0.028465,(GCGS0280:1.671371,(GCGS0283:8.372949,GCGS0387:1.69461):1.860383):0.028465):15.824838):2.711549):33.214508):19.752417):11.294462,GCGS0500:280.848724):27.720554,GCGS0395:159.141083):1.426327):20.395716,GCGS0390:78.790108):4.00139,(GCGS0529:364.177368,(GCGS0525:54.892372,GCGS0273:62.752277):34.036842):5.428033):60.490601,(((GCGS0427:62.949795,(GCGS0492:0.028465,(GCGS0685:0.028465,GCGS0687:1.699635):8.70063):15.644644):238.475845,(GCGS0302:8.640555,GCGS0521:7.161187):151.21373):13.72391,(GCGS0310:66.243515,(GCGS1096:15.751456,GCGS0703:28.91227):65.494881):56.357758):27.275034):58.083729):397.538452):399.814667):845.985046):1629.219238):554.949341,((((GCGS0843:2240.979736,((GCGS0526:86.583595,GCGS0357:83.789131):101.78801,(GCGS0579:127.053627,GCGS0348:147.349106):112.122162):1798.433594):964.016052,((GCGS0255:75.252327,(GCGS0453:86.340271,GCGS0263:83.485237):14.448841):912.847717,GCGS0373:1148.2146):2229.740967):401.578766,((GCGS0307:194.44313,GCGS0439:130.47084):3038.942139,GCGS0305:3065.220459):354.647705):322.578308,((GCGS0377:3263.497314,(GCGS0248:868.83075,((GCGS0870:63.110043,(GCGS0431:99.130058,GCGS0449:339.739471):58.430103):272.249176,GCGS0072:562.595825):437.070984):2617.55835):629.268921,(WHO_F:3992.307373,GCGS1028:4963.095215):701.510071):278.461151):272.813843):211.663788,(GCGS0599:3092.387695,(GCGS0474:745.517456,((GCGS0257:59.002205,GCGS0454:56.2281):18.620237,GCGS0353:109.209541):594.60675):2458.133789):815.775635):431.557617,(GCGS0423:3695.416016,(((WHO_L:260.167786,GCGS1029:387.075989):831.794983,GCGS0830:906.956787):823.99646,(GCGS0322:145.20816,(((GCGS0519:12.609063,(GCGS0520:0.028465,GCGS0301:4.899279):3.743274):127.517426,((((GCGS0554:81.399185,(GCGS0479:34.947506,GCGS0350:60.718483):5.915676):13.698994,GCGS0425:89.714241):185.607315,GCGS0462:87.532631):13.541015,GCGS0501:165.251068):40.550346):18.005268,GCGS0245:129.600906):3.418572):1762.533081):1003.401978):665.616638):0.0);
